# Supplementary material for: Reinvestigation of 4-methyl­anilinium dihydrogen phosphite
Source: Acta Crystallogr Sect E Struct Rep Online. 2010 May 19;66(Pt 6):o1391. doi: 10.1107/S1600536810017563 (PMC2979453; doi:10.1107/S1600536810017563)
Supplement: Supplementary file 1 [file e-66-o1391-sup1.cif]

##############################################################################
###                                                                        ###
###        Electronic paper (Acta Crystallographica Section E)             ###
###                                                                        ###
##############################################################################
#                                                                            #
# This CIF contains the data in a paper accepted for publication in Acta     #
# Crystallographica Section E. It conforms to the requirements of Notes      #
# for Authors for Section E, and has been peer reviewed under the auspices   #
# of the IUCr Commission on Journals.                                        #
#                                                                            #
# Full details of the Crystallographic Information File format               #
# are given in the paper "The Crystallographic Information File (CIF):       #
# a New Standard Archive File for Crystallography" by S. R. Hall, F. H.      #
# Allen and I. D. Brown [Acta Cryst. (1991), A47, 655-685].                  #
#                                                                            #
# The current version of the core CIF dictionary is obtainable from          #
# ftp://ftp.iucr.org/pub/cif_core.dic. The current version number is 2.4.    #
#                                                                            #
# Software is freely available for graphical display of the structure(s) in  #
# this CIF.  For information consult the CIF home page http://www.iucr.org/  #
# cif/home.html                                                              #
#                                                                            #
# This file may be used for bona fide research purposes within the           #
# scientific community so long as proper attribution is given to the journal # 
# article from which it was obtained.                                        #
#                                                                            #
##############################################################################
                                             
data_global
_audit_creation_method     'Jana2006 Version : 15/03/2010'
_journal_date_recd_electronic     2010-05-06
_journal_date_accepted     2010-05-12
_journal_name_full     'Acta Crystallographica, Section E'
_journal_year     2010
_journal_volume     66
_journal_issue      6
_journal_page_first     o1391
_journal_page_last     o1391
_journal_paper_category     QO
_journal_coeditor_code     FK2019
_publ_contact_author_name     'Fejfarov\'a Karla'
_publ_contact_author_address
; Institute of Physics
Na Slovance 2
182 21 Praha 8
Czech Republic
;
_publ_contact_author_email     fejfarov@fzu.cz
_publ_contact_author_fax     '+420 233 343 184'
_publ_contact_author_phone     '+420 220 318 594'
_publ_section_title
;
Reinvestigation of 4-methylanilinium dihydrogen phosphite
;
loop_
    _publ_author_name
    _publ_author_address
    'Fejfarov\'a, Karla'
;
Institute of Physics
Na Slovance 2
182 21 Praha 8
Czech Republic
;
    'Jaro\<sov\'a, Mark\'eta'
;
Institute of Physics
Na Slovance 2
182 21 Praha 8
Czech Republic
;
    'Halime, Ilhame'
;
Laboratoire d'Ing\'enierie des Mat\'eriaux Organom\'etalliques et Mol\'eculaires
D\'epartement de Chimie
Facult\'e des Sciences
Universit\'e Sidi Mohamed Ben Abdellah
BP 1796 (Atlas)
30000 F\`es
Morocco
;
    'Lachkar, Mohammed'
;
Laboratoire d'Ing\'enierie des Mat\'eriaux Organom\'etalliques et Mol\'eculaires
D\'epartement de Chimie
Facult\'e des Sciences
Universit\'e Sidi Mohamed Ben Abdellah
BP 1796 (Atlas)
30000 F\`es
Morocco
;
    'El Bali, Brahim'
;
Department of Chemistry
Faculty of Sciences
University Mohammed 1st
PO Box 717
60000 Oujda
Morocco
;
data_I
_chemical_name_systematic
;
4-methylanilinium dihydrogen phosphite
;
_chemical_name_common     ?
_chemical_formula_moiety     'C7 H10 N +, H2 O3 P -'
_chemical_formula_sum     'C7 H12 N O3 P'
_chemical_formula_structural     ?
_chemical_formula_analytical     ?
_chemical_formula_iupac     'C7 H10 N +, H2 P O3 -'
_chemical_formula_weight     189.15
_chemical_melting_point     ?
_symmetry_cell_setting     triclinic
_symmetry_space_group_name_H-M     'P -1'
_symmetry_space_group_name_Hall     '-P 1'
loop_
    _symmetry_equiv_pos_site_id
    _symmetry_equiv_pos_as_xyz
    1 x,y,z
    2 -x,-y,-z
_cell_length_a     9.3053(7)
_cell_length_b     9.4087(7)
_cell_length_c     11.3432(8)
_cell_angle_alpha     70.253(7)
_cell_angle_beta     76.304(6)
_cell_angle_gamma     82.771(6)
_cell_volume     906.99(12)
_cell_formula_units_Z     4
_cell_measurement_reflns_used     1617
_cell_measurement_theta_min     2.9889
_cell_measurement_theta_max     26.5000
_cell_measurement_temperature     120
_cell_special_details
; ?
;
_exptl_crystal_description     prism
_exptl_crystal_colour     colorless
_exptl_crystal_size_max     0.5360
_exptl_crystal_size_mid     0.1991
_exptl_crystal_size_min     0.0996
_exptl_crystal_density_diffrn     1.38476
_exptl_crystal_density_meas     ?
_exptl_crystal_density_method     'not measured'
_exptl_crystal_F_000     400
_exptl_absorpt_coefficient_mu     0.271
_exptl_absorpt_correction_type     'multi-scan'
_exptl_absorpt_process_details
;
(CrysAlis RED; Oxford Diffraction, 2008)
;
_exptl_absorpt_correction_T_min     0.885
_exptl_absorpt_correction_T_max     0.973
_exptl_special_details
;
CrysAlis RED, Oxford Diffraction (2008).
Empirical absorption correction using spherical harmonics,
 implemented in SCALE3 ABSPACK scaling algorithm.
;
_diffrn_ambient_temperature     120
_diffrn_radiation_type     'Mo K\a'
_diffrn_radiation_wavelength     0.71069
_diffrn_radiation_source     'X-ray tube'
_diffrn_radiation_monochromator     graphite
_diffrn_measurement_device_type
                   'Oxford Diffraction XCalibur 2 with area-detector Sapphire 2'
_diffrn_measurement_device     'four-cycle diffractometer'
_diffrn_measurement_method     'Rotation method data acquisition using \w scans'
_diffrn_detector_area_resol_mean     8.3438
_diffrn_reflns_number     11211
_diffrn_reflns_av_R_equivalents     0.0359
_diffrn_reflns_av_sigmaI/netI     0.0696
_diffrn_reflns_theta_min     3
_diffrn_reflns_theta_max     26.58
_diffrn_reflns_theta_full     26.58
_diffrn_measured_fraction_theta_max     0.99
_diffrn_measured_fraction_theta_full     0.99
_diffrn_reflns_limit_h_min     -11
_diffrn_reflns_limit_h_max     11
_diffrn_reflns_limit_k_min     -11
_diffrn_reflns_limit_k_max     11
_diffrn_reflns_limit_l_min     -14
_diffrn_reflns_limit_l_max     14
_diffrn_reflns_reduction_process
; Integration of the CCD images was done by program CrysAlis RED
(Oxford Diffraction, 2006)
;
_refine_special_details
;
The refinement was carried out against all reflections. The conventional
<i>R</i>-factor is always based on <i>F</i>. The goodness of fit as well as
the weighted <i>R</i>-factor are based on <i>F</i> and <i>F</i>^2^ for
refinement carried out on <i>F</i> and <i>F</i>^2^, respectively. The
threshold expression is used only for calculating <i>R</i>-factors etc. and it
is not relevant to the choice of reflections for refinement.
The program used for refinement, Jana2006, uses the weighting scheme based on
the experimental expectations, see _refine_ls_weighting_details, that does not
force <i>S</i> to be one. Therefore the values of <i>S</i> are usually larger
then the ones from the SHELX program.
;
_reflns_number_total     3787
_reflns_number_gt     1948
_reflns_threshold_expression     'I>3\s(I)'
_refine_ls_structure_factor_coef     Fsqd
_refine_ls_R_factor_all     0.0679
_refine_ls_R_factor_gt     0.0312
_refine_ls_wR_factor_gt     0.0787
_refine_ls_wR_factor_ref     0.0845
_refine_ls_goodness_of_fit_ref     0.94
_refine_ls_restrained_S_all     ?
_refine_ls_number_reflns     3787
_refine_ls_number_parameters     229
_refine_ls_number_restraints     2
_refine_ls_number_constraints     84
_refine_ls_hydrogen_treatment     mixed
_refine_ls_weighting_scheme     sigma
_refine_ls_weighting_details     'w=1/[\s^2^(I)+0.0016I^2^]'
_refine_ls_shift/su_max     0.0057
_refine_ls_shift/su_mean     0.0006
_refine_diff_density_max     0.18
_refine_diff_density_min     -0.21
_refine_ls_extinction_method     'none'
_refine_ls_extinction_coef     ?
loop_
    _atom_type_symbol
    _atom_type_scat_dispersion_real
    _atom_type_scat_dispersion_imag
    _atom_type_scat_source
    P 0.102 0.094 'International Tables Vol C tables 4.2.6.8 and 6.1.1.1'
    O 0.011 0.006 'International Tables Vol C tables 4.2.6.8 and 6.1.1.1'
    C 0.003 0.002 'International Tables Vol C tables 4.2.6.8 and 6.1.1.1'
    N 0.006 0.003 'International Tables Vol C tables 4.2.6.8 and 6.1.1.1'
    H 0.000 0.000 'International Tables Vol C tables 4.2.6.8 and 6.1.1.1'
_computing_data_collection     'CrysAlis CCD (Oxford Diffraction, 2006)'
_computing_cell_refinement     'CrysAlis RED (Oxford Diffraction, 2008)'
_computing_data_reduction     'CrysAlis RED (Oxford Diffraction, 2008)'
_computing_structure_solution     'SIR2002 (Burla <i>et al.</i>, 2003)'
_computing_structure_refinement
                                'JANA2006 (Pet\<r\'i\<cek <i>et al.</i>,  2010)'
_computing_molecular_graphics     'DIAMOND (Brandenburg & Putz, 2005)'
_computing_publication_material
                                'JANA2006 (Pet\<r\'i\<cek <i>et al.</i>,  2010)'
loop_
    _atom_site_type_symbol
    _atom_site_label
    _atom_site_fract_x
    _atom_site_fract_y
    _atom_site_fract_z
    _atom_site_U_iso_or_equiv
    _atom_site_adp_type
    _atom_site_calc_flag
    _atom_site_refinement_flags
    _atom_site_occupancy
    _atom_site_disorder_assembly
    _atom_site_disorder_group
    P P1 0.44268(6) 0.24716(7) 0.46676(6) 0.0165(2) Uani d . 1 . .
    P P2 0.94726(6) 0.25421(7) 0.47260(6) 0.0167(2) Uani d . 1 . .
    O O1 0.54591(17) 0.17576(19) 0.56371(16) 0.0298(7) Uani d . 1 . .
    O O2 0.51328(15) 0.37070(16) 0.35039(13) 0.0195(6) Uani d . 1 . .
    O O3 0.29515(15) 0.29375(16) 0.53675(13) 0.0195(6) Uani d . 1 . .
    O O4 1.03762(17) 0.2061(2) 0.58040(15) 0.0308(7) Uani d . 1 . .
    O O5 1.01622(15) 0.37753(16) 0.35577(13) 0.0184(6) Uani d . 1 . .
    O O6 0.78923(15) 0.28969(16) 0.53163(13) 0.0190(6) Uani d . 1 . .
    N N1 0.74334(19) 0.44279(19) 0.70739(16) 0.0171(7) Uani d . 1 . .
    N N2 0.25053(18) 0.4549(2) 0.70792(16) 0.0168(7) Uani d . 1 . .
    C C1 0.7462(2) 0.3513(2) 0.8403(2) 0.0159(9) Uani d . 1 . .
    C C2 0.8748(2) 0.2693(2) 0.8666(2) 0.0194(8) Uani d . 1 . .
    C C3 0.8833(2) 0.1901(2) 0.9927(2) 0.0203(9) Uani d . 1 . .
    C C4 0.7635(3) 0.1912(3) 1.0925(2) 0.0194(9) Uani d . 1 . .
    C C5 0.6343(2) 0.2725(2) 1.0629(2) 0.0206(9) Uani d . 1 . .
    C C6 0.6246(2) 0.3533(2) 0.93645(19) 0.0179(8) Uani d . 1 . .
    C C7 0.7744(3) 0.1095(3) 1.2295(2) 0.0330(11) Uani d . 1 . .
    C C8 0.2503(2) 0.3567(2) 0.8389(2) 0.0144(9) Uani d . 1 . .
    C C9 0.3142(2) 0.2119(2) 0.86021(19) 0.0173(8) Uani d . 1 . .
    C C10 0.3151(2) 0.1208(2) 0.98476(19) 0.0187(8) Uani d . 1 . .
    C C11 0.2530(2) 0.1712(3) 1.0889(2) 0.0193(9) Uani d . 1 . .
    C C12 0.1901(2) 0.3180(2) 1.0644(2) 0.0193(8) Uani d . 1 . .
    C C13 0.1881(2) 0.4110(2) 0.94022(19) 0.0190(8) Uani d . 1 . .
    C C14 0.2534(3) 0.0697(3) 1.2231(2) 0.0309(10) Uani d . 1 . .
    H H1o 0.6230(17) 0.219(3) 0.549(2) 0.0358 Uiso d . 1 . .
    H H4o 1.1189(15) 0.242(3) 0.560(2) 0.037 Uiso d . 1 . .
    H H1a 0.750815 0.383602 0.661368 0.0205 Uiso d . 1 . .
    H H1b 0.660389 0.496818 0.704816 0.0205 Uiso d . 1 . .
    H H1c 0.817088 0.502228 0.677138 0.0205 Uiso d . 1 . .
    H H2a 0.163763 0.500864 0.70399 0.0202 Uiso d . 1 . .
    H H2b 0.317161 0.52158 0.685108 0.0202 Uiso d . 1 . .
    H H2c 0.270786 0.400831 0.656644 0.0202 Uiso d . 1 . .
    H H2 0.957885 0.267015 0.798343 0.0233 Uiso d . 1 . .
    H H3 0.973162 0.133701 1.011183 0.0244 Uiso d . 1 . .
    H H5 0.550038 0.273093 1.130628 0.0247 Uiso d . 1 . .
    H H6 0.534789 0.409164 0.916969 0.0215 Uiso d . 1 . .
    H H7a 0.864717 0.047813 1.231763 0.0396 Uiso d . 1 . .
    H H7b 0.773841 0.181898 1.27231 0.0396 Uiso d . 1 . .
    H H7c 0.691539 0.046706 1.271737 0.0396 Uiso d . 1 . .
    H H9 0.35734 0.175038 0.789684 0.0207 Uiso d . 1 . .
    H H10 0.3597 0.020317 0.999763 0.0225 Uiso d . 1 . .
    H H12 0.147349 0.355424 1.134695 0.0232 Uiso d . 1 . .
    H H13 0.144188 0.511853 0.924573 0.0228 Uiso d . 1 . .
    H H14a 0.240884 0.129949 1.278716 0.0371 Uiso d . 1 . .
    H H14b 0.173647 0.002559 1.251293 0.0371 Uiso d . 1 . .
    H H14c 0.345892 0.011813 1.225366 0.0371 Uiso d . 1 . .
    H H1p 0.415(2) 0.132(2) 0.4315(18) 0.0198 Uiso d . 1 . .
    H H2p 0.940(2) 0.131(2) 0.4421(18) 0.02 Uiso d . 1 . .
loop_
    _atom_site_aniso_label
    _atom_site_aniso_U_11
    _atom_site_aniso_U_22
    _atom_site_aniso_U_33
    _atom_site_aniso_U_12
    _atom_site_aniso_U_13
    _atom_site_aniso_U_23
    _atom_site_aniso_type_symbol
    P1 0.0147(3) 0.0167(3) 0.0165(3) -0.0020(3) -0.0049(3) -0.0019(3) P
    P2 0.0155(3) 0.0169(3) 0.0157(3) -0.0013(3) -0.0045(3) -0.0017(3) P
    O1 0.0185(9) 0.0311(11) 0.0295(10) -0.0094(8) -0.0128(8) 0.0118(8) O
    O2 0.0173(8) 0.0213(9) 0.0168(9) -0.0009(7) -0.0046(7) -0.0014(7) O
    O3 0.0157(8) 0.0246(9) 0.0170(8) -0.0036(7) -0.0025(7) -0.0048(7) O
    O4 0.0165(9) 0.0450(12) 0.0203(9) -0.0103(8) -0.0072(8) 0.0086(9) O
    O5 0.0173(8) 0.0204(9) 0.0144(8) -0.0019(7) -0.0037(7) -0.0011(7) O
    O6 0.0148(8) 0.0219(9) 0.0178(8) -0.0034(7) -0.0043(7) -0.0017(7) O
    N1 0.0156(10) 0.0174(10) 0.0163(10) -0.0015(9) -0.0038(8) -0.0024(9) N
    N2 0.0153(10) 0.0174(10) 0.0154(10) -0.0007(9) -0.0033(8) -0.0021(8) N
    C1 0.0195(13) 0.0138(13) 0.0145(12) -0.0040(11) -0.0057(10) -0.0019(11) C
    C2 0.0164(12) 0.0218(12) 0.0198(12) -0.0034(10) -0.0022(9) -0.0064(10) C
    C3 0.0198(12) 0.0158(12) 0.0269(13) 0.0013(10) -0.0118(10) -0.0048(10) C
    C4 0.0260(13) 0.0152(12) 0.0193(13) -0.0042(10) -0.0097(11) -0.0039(10) C
    C5 0.0223(13) 0.0227(12) 0.0160(12) -0.0044(10) 0.0001(10) -0.0065(10) C
    C6 0.0164(11) 0.0169(11) 0.0214(12) -0.0007(10) -0.0071(9) -0.0051(10) C
    C7 0.0473(17) 0.0282(15) 0.0243(14) 0.0008(13) -0.0142(13) -0.0059(12) C
    C8 0.0131(12) 0.0159(13) 0.0130(12) -0.0035(10) -0.0042(10) -0.0011(10) C
    C9 0.0175(12) 0.0193(12) 0.0166(11) -0.0014(10) -0.0047(9) -0.0067(9) C
    C10 0.0181(12) 0.0131(11) 0.0243(12) 0.0006(9) -0.0084(10) -0.0028(10) C
    C11 0.0185(12) 0.0208(13) 0.0174(12) -0.0078(11) -0.0059(10) -0.0005(10) C
    C12 0.0217(12) 0.0230(13) 0.0149(11) -0.0057(10) -0.0029(9) -0.0074(10) C
    C13 0.0190(12) 0.0132(11) 0.0245(12) -0.0019(9) -0.0050(10) -0.0050(10) C
    C14 0.0360(16) 0.0311(15) 0.0209(13) -0.0043(12) -0.0088(12) 0.0006(12) C
loop_
    _geom_bond_atom_site_label_1
    _geom_bond_atom_site_label_2
    _geom_bond_site_symmetry_1
    _geom_bond_site_symmetry_2
    _geom_bond_distance
    _geom_bond_publ_flag
    P1 O1 . . 1.5563(18) no
    P1 O2 . . 1.5066(13) no
    P1 O3 . . 1.5082(14) no
    P1 H1p . . 1.35(2) no
    P2 O4 . . 1.5570(19) no
    P2 O5 . . 1.5033(13) no
    P2 O6 . . 1.5111(14) no
    P2 H2p . . 1.33(2) no
    O1 H1o . . 0.82(2) no
    O4 H4o . . 0.817(17) no
    N1 C1 . . 1.467(3) no
    N1 H1a . . 0.87 no
    N1 H1b . . 0.87 no
    N1 H1c . . 0.87 no
    N2 C8 . . 1.461(3) no
    N2 H2a . . 0.87 no
    N2 H2b . . 0.87 no
    N2 H2c . . 0.87 no
    C1 C2 . . 1.377(3) no
    C1 C6 . . 1.377(3) no
    C2 C3 . . 1.387(3) no
    C2 H2 . . 0.96 no
    C3 C4 . . 1.390(3) no
    C3 H3 . . 0.96 no
    C4 C5 . . 1.389(3) no
    C4 C7 . . 1.504(3) no
    C5 C6 . . 1.397(3) no
    C5 H5 . . 0.96 no
    C6 H6 . . 0.96 no
    C7 H7a . . 0.96 no
    C7 H7b . . 0.96 no
    C7 H7c . . 0.96 no
    C8 C9 . . 1.382(3) no
    C8 C13 . . 1.387(3) no
    C9 C10 . . 1.384(3) no
    C9 H9 . . 0.96 no
    C10 C11 . . 1.393(3) no
    C10 H10 . . 0.96 no
    C11 C12 . . 1.394(3) no
    C11 C14 . . 1.500(3) no
    C12 C13 . . 1.388(3) no
    C12 H12 . . 0.96 no
    C13 H13 . . 0.96 no
    C14 H14a . . 0.96 no
    C14 H14b . . 0.96 no
    C14 H14c . . 0.96 no
loop_
    _geom_angle_atom_site_label_1
    _geom_angle_atom_site_label_2
    _geom_angle_atom_site_label_3
    _geom_angle_site_symmetry_1
    _geom_angle_site_symmetry_2
    _geom_angle_site_symmetry_3
    _geom_angle
    _geom_angle_publ_flag
    O1 P1 O2 . . . 112.94(9) no
    O1 P1 O3 . . . 109.03(9) no
    O1 P1 H1p . . . 105.0(8) no
    O2 P1 O3 . . . 114.33(8) no
    O2 P1 H1p . . . 109.7(7) no
    O3 P1 H1p . . . 105.2(8) no
    O4 P2 O5 . . . 113.03(9) no
    O4 P2 O6 . . . 107.47(9) no
    O4 P2 H2p . . . 106.5(8) no
    O5 P2 O6 . . . 114.87(8) no
    O5 P2 H2p . . . 109.9(7) no
    O6 P2 H2p . . . 104.4(8) no
    P1 O1 H1o . . . 115.9(15) no
    P2 O4 H4o . . . 114.8(16) no
    C1 N1 H1a . . . 109.4712 no
    C1 N1 H1b . . . 109.4716 no
    C1 N1 H1c . . . 109.4717 no
    H1a N1 H1b . . . 109.4701 no
    H1a N1 H1c . . . 109.4712 no
    H1b N1 H1c . . . 109.4716 no
    C8 N2 H2a . . . 109.471 no
    C8 N2 H2b . . . 109.4707 no
    C8 N2 H2c . . . 109.4708 no
    H2a N2 H2b . . . 109.4716 no
    H2a N2 H2c . . . 109.4717 no
    H2b N2 H2c . . . 109.4715 no
    N1 C1 C2 . . . 118.50(17) no
    N1 C1 C6 . . . 120.20(18) no
    C2 C1 C6 . . . 121.24(19) no
    C1 C2 C3 . . . 119.45(19) no
    C1 C2 H2 . . . 120.2763 no
    C3 C2 H2 . . . 120.2765 no
    C2 C3 C4 . . . 121.0(2) no
    C2 C3 H3 . . . 119.5091 no
    C4 C3 H3 . . . 119.5082 no
    C3 C4 C5 . . . 118.3(2) no
    C3 C4 C7 . . . 121.0(2) no
    C5 C4 C7 . . . 120.72(19) no
    C4 C5 C6 . . . 121.28(19) no
    C4 C5 H5 . . . 119.3623 no
    C6 C5 H5 . . . 119.3618 no
    C1 C6 C5 . . . 118.73(19) no
    C1 C6 H6 . . . 120.6345 no
    C5 C6 H6 . . . 120.6348 no
    C4 C7 H7a . . . 109.4716 no
    C4 C7 H7b . . . 109.4709 no
    C4 C7 H7c . . . 109.4717 no
    H7a C7 H7b . . . 109.4704 no
    H7a C7 H7c . . . 109.4711 no
    H7b C7 H7c . . . 109.4716 no
    N2 C8 C9 . . . 119.6(2) no
    N2 C8 C13 . . . 119.48(18) no
    C9 C8 C13 . . . 120.91(19) no
    C8 C9 C10 . . . 119.0(2) no
    C8 C9 H9 . . . 120.5149 no
    C10 C9 H9 . . . 120.5151 no
    C9 C10 C11 . . . 121.74(19) no
    C9 C10 H10 . . . 119.1322 no
    C11 C10 H10 . . . 119.1326 no
    C10 C11 C12 . . . 118.00(19) no
    C10 C11 C14 . . . 120.8(2) no
    C12 C11 C14 . . . 121.2(2) no
    C11 C12 C13 . . . 121.1(2) no
    C11 C12 H12 . . . 119.4449 no
    C13 C12 H12 . . . 119.4445 no
    C8 C13 C12 . . . 119.27(19) no
    C8 C13 H13 . . . 120.366 no
    C12 C13 H13 . . . 120.3658 no
    C11 C14 H14a . . . 109.4716 no
    C11 C14 H14b . . . 109.4705 no
    C11 C14 H14c . . . 109.471 no
    H14a C14 H14b . . . 109.4714 no
    H14a C14 H14c . . . 109.4717 no
    H14b C14 H14c . . . 109.4711 no
loop_
    _geom_torsion_atom_site_label_1
    _geom_torsion_atom_site_label_2
    _geom_torsion_atom_site_label_3
    _geom_torsion_atom_site_label_4
    _geom_torsion_site_symmetry_1
    _geom_torsion_site_symmetry_2
    _geom_torsion_site_symmetry_3
    _geom_torsion_site_symmetry_4
    _geom_torsion
    _geom_torsion_publ_flag
    N1 C1 C2 C3 . . . . 175.68(18) no
    C6 C1 C2 C3 . . . . -1.6(3) no
    N1 C1 C6 C5 . . . . -175.96(18) no
    C2 C1 C6 C5 . . . . 1.3(3) no
    C1 C2 C3 C4 . . . . 0.7(3) no
    C2 C3 C4 C5 . . . . 0.6(4) no
    C2 C3 C4 C7 . . . . -178.0(2) no
    C3 C4 C5 C6 . . . . -0.9(4) no
    C7 C4 C5 C6 . . . . 177.7(2) no
    C4 C5 C6 C1 . . . . 0.0(3) no
    N2 C8 C9 C10 . . . . 179.07(18) no
    C13 C8 C9 C10 . . . . 0.2(3) no
    N2 C8 C13 C12 . . . . -179.06(18) no
    C9 C8 C13 C12 . . . . -0.2(3) no
    C8 C9 C10 C11 . . . . 0.2(3) no
    C9 C10 C11 C12 . . . . -0.5(3) no
    C9 C10 C11 C14 . . . . 179.1(2) no
    C10 C11 C12 C13 . . . . 0.5(3) no
    C14 C11 C12 C13 . . . . -179.1(2) no
    C11 C12 C13 C8 . . . . -0.2(3) no
loop_
    _geom_hbond_atom_site_label_D
    _geom_hbond_atom_site_label_H
    _geom_hbond_atom_site_label_A
    _geom_hbond_site_symmetry_D
    _geom_hbond_site_symmetry_H
    _geom_hbond_site_symmetry_A
    _geom_hbond_distance_DH
    _geom_hbond_distance_HA
    _geom_hbond_distance_DA
    _geom_hbond_angle_DHA
    _geom_hbond_publ_flag
    N1 H1a O6 . . . 0.87 1.90 2.760(2) 167 yes
    N1 H1b O2 . . 2_666 0.87 2.00 2.850(2) 165 yes
    N1 H1c O5 . . 2_766 0.87 1.93 2.784(2) 169 yes
    O1 H1o O6 . . . 0.82(2) 1.703(19) 2.523(2) 173(3) yes
    N2 H2a O5 . . 2_666 0.87 2.03 2.875(2) 165 yes
    N2 H2b O2 . . 2_666 0.87 1.87 2.729(2) 168 yes
    N2 H2c O3 . . . 0.87 1.91 2.773(2) 173 yes
    O4 H4o O3 . . 1_655 0.818(18) 1.704(17) 2.516(2) 171(2) yes
    C3 H3 Cg2 . . 1_655 0.96 2.87 3.502(2) 125 yes
    C6 H6 Cg2 . . . 0.96 2.97 3.589(2) 123 yes
    C10 H10 Cg1 . . 2_657 0.96 2.93 3.655(2) 133 yes
