# Supplementary material for: Reinvestigation of 4-methyl­anilinium dihydrogen phosphite
Source: Acta Crystallogr Sect E Struct Rep Online. 2010 May 19;66(Pt 6):o1391. doi: 10.1107/S1600536810017563 (PMC2979453; doi:10.1107/S1600536810017563)
Supplement: Supplementary file 2 [file e-66-o1391-Isup2.hkl]

#
# h,k,l, Fc-squared, Fo-squared, sigma(Fo-squared) and status flag
#
data_I
_shelx_title                             '   '
_shelx_refln_list_code                   4
_shelx_F_calc_maximum                    184.90
_exptl_crystal_F_000                     400
_reflns_d_resolution_high                0.7942

loop_
 _symmetry_equiv_pos_as_xyz
 'x, y, z'
 '-x, -y, -z'

_cell_length_a                           9.3053(7)
_cell_length_b                           9.4087(7)
_cell_length_c                           11.3432(8)
_cell_angle_alpha                        70.253(7)
_cell_angle_beta                         76.304(6)
_cell_angle_gamma                        82.771(6)

_shelx_F_squared_multiplier              1.000

loop_
 _refln_index_h
 _refln_index_k
 _refln_index_l
 _refln_F_squared_calc
 _refln_F_squared_meas
 _refln_F_squared_sigma
 _refln_observed_status
   2   0   0     2317.81     2276.32      9.13 o
   3   0   0       17.41       12.50      4.08 o
   4   0   0     4534.69     5041.89     17.86 o
   5   0   0       20.08       19.36      4.51 o
   6   0   0      403.97      373.99      8.11 o
   7   0   0        0.20        5.45     16.27 <
   8   0   0       19.61       21.26     10.30 <
   9   0   0       20.19       27.05     15.27 <
  10   0   0      463.06      428.39     22.93 o
  11   0   0        3.09        7.67     17.95 <
 -11   1   0       89.66      118.72     26.50 o
 -10   1   0       41.60       38.78     15.15 <
  -9   1   0       29.55       31.37     10.54 <
  -8   1   0        2.39        2.30     10.78 <
  -7   1   0      289.27      297.37      9.52 o
  -6   1   0      741.04      765.86     13.11 o
  -5   1   0       25.30       18.02      5.90 o
  -4   1   0      313.85      288.48      5.94 o
  -3   1   0      283.13      302.25      5.45 o
  -2   1   0      549.35      591.69      6.29 o
  -1   1   0       23.01       24.36      2.51 o
   1   1   0        4.92        4.87      3.20 <
   2   1   0     2105.05     1927.21     12.53 o
   3   1   0     1264.08     1292.11     10.26 o
   4   1   0      484.11      527.99      7.96 o
   5   1   0       91.11       87.38      5.33 o
   6   1   0      476.05      493.62      9.66 o
   7   1   0      189.02      184.71     10.33 o
   8   1   0      540.37      498.49     20.91 o
   9   1   0      431.85      395.52     20.82 o
  10   1   0       71.05       72.04     20.24 o
  11   1   0        1.08       16.86     18.59 <
 -11   2   0       10.02       23.56     20.84 <
 -10   2   0       64.55       79.05     15.47 o
  -9   2   0        1.27        3.71     13.32 <
  -8   2   0      510.85      526.99     13.69 o
  -7   2   0       20.75       28.74      7.61 o
  -6   2   0       83.16       61.58      7.31 o
  -5   2   0        6.85        7.59      5.47 <
  -4   2   0      199.35      216.18      6.88 o
  -3   2   0       22.44       17.08      4.23 o
  -2   2   0     4989.93     4746.89     17.31 o
  -1   2   0        1.71        2.51     15.40 <
   0   2   0    13401.93    14075.13     80.25 o
   1   2   0       65.03       62.96      3.93 o
   2   2   0       82.98       49.60      4.00 o
   3   2   0       44.19       49.11      7.03 o
   4   2   0      360.77      334.12     13.07 o
   5   2   0        2.73        0.49     12.56 <
   6   2   0       74.45       58.79     10.71 o
   7   2   0       25.71       21.46     13.18 <
   8   2   0      611.02      615.64     22.68 o
   9   2   0      117.73       93.38     17.99 o
  10   2   0      253.88      254.27     20.96 o
  11   2   0       46.94       43.69     25.97 <
 -10   3   0       58.45       64.32     15.83 o
  -9   3   0       14.51       18.29     13.73 <
  -8   3   0       59.51       75.29     10.56 o
  -7   3   0      105.99      104.14      8.96 o
  -6   3   0     1574.85     1530.79     18.37 o
  -5   3   0       14.41       14.01      7.24 <
  -4   3   0      354.90      332.38      8.31 o
  -3   3   0        6.81        8.25      4.70 <
  -2   3   0     1255.70     1191.54     12.25 o
  -1   3   0      241.77      260.72      6.59 o
   0   3   0        0.42        1.85      3.44 <
   1   3   0      359.01      377.72      6.95 o
   2   3   0     1468.98     1578.15     11.59 o
   3   3   0        0.35        5.42      5.18 <
   4   3   0      376.14      333.29     13.82 o
   5   3   0      191.57      205.91     13.09 o
   6   3   0      348.63      312.87     16.53 o
   7   3   0        5.78        5.88     13.71 <
   8   3   0        7.44        3.36     12.09 <
   9   3   0      213.64      194.35     18.22 o
  10   3   0      110.63      102.97     20.84 o
  11   3   0        4.37        2.50     16.79 <
 -10   4   0      248.89      259.65     20.49 o
  -9   4   0        0.19        7.73     73.82 <
  -8   4   0      590.51      620.94     15.12 o
  -7   4   0        0.04       -3.37     16.53 <
  -6   4   0      917.32      926.76     18.40 o
  -5   4   0        0.03       -1.69      7.60 <
  -4   4   0      446.13      473.08     10.21 o
  -3   4   0        0.08        3.38     29.51 <
  -2   4   0      215.30      249.47      9.02 o
  -1   4   0       53.80       48.88      5.50 o
   0   4   0      251.71      181.53      8.20 o
   1   4   0      114.09      111.52      6.66 o
   2   4   0      522.19      500.53      9.11 o
   3   4   0       86.87       84.49      6.13 o
   4   4   0      220.98      231.32      9.23 o
   5   4   0       25.16       18.79     10.77 <
   6   4   0       55.80       47.91     12.61 o
   7   4   0       48.33       29.44     13.87 <
   8   4   0      595.73      633.00     24.78 o
   9   4   0       18.49       24.56     19.17 <
  10   4   0      144.24      159.58     22.85 o
  -9   5   0        1.62       -3.67     10.29 <
  -8   5   0       12.15       22.59     15.88 <
  -7   5   0        6.67        9.62     14.69 <
  -6   5   0      412.16      428.73     14.47 o
  -5   5   0       27.21       24.56      9.11 <
  -4   5   0      483.02      471.74     13.36 o
  -3   5   0        1.56        0.82     60.38 <
  -2   5   0        0.29       -2.24      7.22 <
  -1   5   0        0.19       -0.86      4.52 <
   0   5   0       98.73       97.67      8.45 o
   1   5   0        1.33        4.12      6.51 <
   2   5   0     2866.63     2868.80     25.81 o
   3   5   0       22.56       32.07      6.54 o
   4   5   0     1754.32     1795.26     21.74 o
   5   5   0       57.12       50.79     12.42 o
   6   5   0      624.72      580.20     21.89 o
   7   5   0       20.16       26.31     15.14 <
   8   5   0      275.90      268.60     19.97 o
   9   5   0       13.50       13.14     14.31 <
  10   5   0       38.90       28.76     23.99 <
  -9   6   0        8.57       19.52     23.65 <
  -8   6   0      396.36      392.15     24.16 o
  -7   6   0        4.61       10.64     68.42 <
  -6   6   0      361.68      358.10     14.95 o
  -5   6   0       13.26       15.46     12.06 <
  -4   6   0        0.07       -1.05      9.16 <
  -3   6   0        0.05       -1.56     42.07 <
  -2   6   0       83.97       82.50      9.20 o
  -1   6   0       14.63        8.09      8.31 <
   0   6   0      335.89      328.31     12.20 o
   1   6   0       80.59       85.76      9.50 o
   2   6   0      935.28      894.84     17.54 o
   3   6   0       65.31       74.21      9.90 o
   4   6   0        6.85       15.07     10.29 <
   5   6   0       75.16       66.33     10.13 o
   6   6   0      105.94       85.85     15.91 o
   7   6   0       31.33       23.48     18.49 <
   8   6   0      238.95      198.94     20.03 o
   9   6   0       15.93       13.58     24.27 <
  -8   7   0        7.02       -4.89     20.24 <
  -7   7   0       11.97       10.84     19.75 <
  -6   7   0      348.84      342.75     21.51 o
  -5   7   0        2.48        1.69     11.63 <
  -4   7   0      233.52      242.58     12.90 o
  -3   7   0       61.02       54.13     10.87 o
  -2   7   0       22.30       21.20     10.24 <
  -1   7   0       14.91       20.07      8.00 <
   0   7   0        9.83       13.04      9.83 <
   1   7   0        2.54        1.70      9.12 <
   2   7   0      753.87      742.06     17.87 o
   3   7   0        7.60       15.71     10.97 <
   4   7   0      873.02      871.87     19.38 o
   5   7   0        2.81        6.60     11.52 <
   6   7   0      413.37      391.42     22.02 o
   7   7   0        1.98        3.77     18.13 <
   8   7   0      272.05      240.83     22.19 o
   9   7   0       13.87        6.61     24.03 <
  -7   8   0       17.59       22.40     27.46 <
  -6   8   0        6.39        4.91     19.26 <
  -5   8   0        5.93        6.93     36.92 <
  -4   8   0        5.46       18.34     18.87 <
  -3   8   0        0.00       11.97     10.10 <
  -2   8   0      745.91      740.34     18.72 o
  -1   8   0       23.51       23.51     12.15 <
   0   8   0      248.39      257.38     12.16 o
   1   8   0        0.00        3.95     16.66 <
   2   8   0     1074.65     1085.12     22.36 o
   3   8   0      207.65      190.55     14.02 o
   4   8   0        1.26        2.82     14.68 <
   5   8   0       22.95       27.28     15.92 <
   6   8   0       11.19        9.48     24.57 <
   7   8   0       29.15       25.84     23.24 <
   8   8   0      174.60      160.70     26.46 o
  -6   9   0      264.81      230.97     27.90 o
  -5   9   0       10.34       23.84     24.03 <
  -4   9   0      215.45      235.23     23.40 o
  -3   9   0        4.46       -0.78     14.09 <
  -2   9   0      291.46      259.08     15.09 o
  -1   9   0       33.30       33.58     14.38 <
   0   9   0       19.61       31.43     11.70 <
   1   9   0        2.36       -5.61    240.42 <
   2   9   0        0.08        0.51     16.64 <
   3   9   0       19.84       12.53     20.06 <
   4   9   0      391.91      415.58     24.17 o
   5   9   0       28.40       25.66     21.74 <
   6   9   0      146.95      186.23     25.30 o
   7   9   0       54.35       72.85     27.39 <
  -4  10   0       60.60       42.56     24.47 <
  -3  10   0       42.94       58.36     25.35 <
  -2  10   0      121.05      125.34     25.43 o
  -1  10   0      141.82      138.77     17.88 o
   0  10   0      180.77      204.65     13.98 o
   1  10   0        4.06        9.67     15.87 <
   2  10   0      136.12      156.15     18.41 o
   3  10   0      159.81      159.40     19.63 o
   4  10   0        2.26       -2.06     25.71 <
   5  10   0       27.14       28.29     24.98 <
  -1  11   0        3.54       -8.42    135.87 <
   0  11   0      241.90      225.50     27.08 o
   1  11   0        0.01        6.34     15.92 <
   2  11   0       19.24       33.82     20.49 <
  -4 -10   1       46.06       31.03     25.90 <
  -3 -10   1       17.40       12.19     26.86 <
  -2 -10   1      152.84      163.09     20.82 o
  -1 -10   1       77.65       88.97     17.39 o
   0 -10   1       78.14       98.21     14.77 o
   1 -10   1      139.36      156.15     23.32 o
   2 -10   1       54.26       59.36     24.29 <
   3 -10   1      123.49      130.17     26.38 o
   4 -10   1        1.10       -7.43    314.66 <
  -6  -9   1       55.83       39.11     26.40 <
  -5  -9   1       52.21       47.80     24.74 <
  -4  -9   1      503.31      541.77     27.19 o
  -3  -9   1       29.89       27.82     15.83 <
  -2  -9   1        0.23        2.22     15.19 <
  -1  -9   1        7.69       16.16     13.99 <
   0  -9   1       59.10       48.90     14.23 o
   1  -9   1        0.26       -0.78    165.42 <
   2  -9   1      652.31      691.74     26.80 o
   3  -9   1        1.53        0.85     22.57 <
   4  -9   1      628.36      659.62     28.02 o
   5  -9   1        5.15       -6.87     92.84 <
  -7  -8   1        1.38       -8.71     24.90 <
  -6  -8   1       42.27       32.77     22.05 <
  -5  -8   1      317.57      312.31     22.20 o
  -4  -8   1       59.34       48.94     14.76 o
  -3  -8   1      308.83      301.42     15.68 o
  -2  -8   1      809.36      808.16     20.60 o
  -1  -8   1      190.72      192.29     13.80 o
   0  -8   1      204.12      213.85     12.22 o
   1  -8   1        0.08       -1.61      7.91 <
   2  -8   1      273.48      270.98     14.36 o
   3  -8   1      114.99      104.84     12.87 o
   4  -8   1       72.86       59.26     20.36 <
   5  -8   1       47.33       53.92     19.97 <
   6  -8   1      114.49      130.92     24.70 o
   7  -8   1        0.08        2.27     26.86 <
  -8  -7   1        7.25       11.83     21.45 <
  -7  -7   1        5.36       -2.35     21.37 <
  -6  -7   1      536.92      538.84     25.05 o
  -5  -7   1        0.24        9.77     17.88 <
  -4  -7   1      202.26      214.60     13.24 o
  -3  -7   1       71.39       73.45     12.06 o
  -2  -7   1      793.60      808.70     19.09 o
  -1  -7   1       32.11       26.72     11.94 <
   0  -7   1      388.92      385.47     14.52 o
   1  -7   1        0.11       -4.15      7.27 <
   2  -7   1       88.77       79.46     10.40 o
   3  -7   1        1.62       -4.17      9.74 <
   4  -7   1     1432.32     1411.43     23.45 o
   5  -7   1        6.05       -6.61     13.18 <
   6  -7   1        4.82        5.46     11.37 <
   7  -7   1        0.06       -0.12     23.18 <
   8  -7   1       41.00       30.22     24.60 <
  -9  -6   1        5.51       -0.05     28.00 <
  -8  -6   1        0.27       -4.84     46.03 <
  -7  -6   1       89.27       70.67     18.30 o
  -6  -6   1        5.65       16.62     15.71 <
  -5  -6   1       16.80       17.26     43.62 <
  -4  -6   1      315.39      318.26     13.25 o
  -3  -6   1       13.48       15.65      9.42 <
  -2  -6   1      512.93      494.26     14.54 o
  -1  -6   1      176.59      155.98     11.14 o
   0  -6   1     1391.94     1357.98     20.88 o
   1  -6   1        0.39       -3.49     15.83 <
   2  -6   1        1.25        0.35      3.00 <
   3  -6   1       17.69       11.67      9.42 <
   4  -6   1      268.09      246.11     12.24 o
   5  -6   1        6.51        5.89     13.85 <
   6  -6   1     1091.44     1037.20     29.46 o
   7  -6   1        5.30        7.01      9.35 <
   8  -6   1        0.26        2.00    106.28 <
   9  -6   1        1.00       -6.71     32.40 <
 -10  -5   1        5.94        4.69    220.18 <
  -9  -5   1        3.69        2.73     22.53 <
  -8  -5   1      190.60      187.20     19.09 o
  -7  -5   1        9.83        6.92     58.91 <
  -6  -5   1     1691.49     1683.61     34.41 o
  -5  -5   1       19.21       22.45      9.18 <
  -4  -5   1     1146.79     1133.48     18.66 o
  -3  -5   1       17.32       10.58      7.30 <
  -2  -5   1     2446.49     2502.60     25.26 o
  -1  -5   1        1.16       -2.10      5.94 <
   0  -5   1       11.54       16.09      7.36 <
   1  -5   1       15.06       18.51      6.81 <
   2  -5   1        0.20        0.84      3.16 <
   3  -5   1       11.46        8.98      6.75 <
   4  -5   1      321.84      333.65     11.96 o
   5  -5   1       24.21       21.14      9.80 <
   6  -5   1      230.94      241.60     12.39 o
   7  -5   1        7.58       12.41     13.12 <
   8  -5   1        0.34       20.70     19.02 <
   9  -5   1        1.76       -6.78     38.25 <
 -10  -4   1       18.77       28.85     24.76 <
  -9  -4   1        1.97        2.74      9.65 <
  -8  -4   1      271.43      271.12     19.68 o
  -7  -4   1        0.81        6.42     10.32 <
  -6  -4   1       22.90       27.87     12.75 <
  -5  -4   1      167.20      151.07      9.38 o
  -4  -4   1      151.71      135.86      9.05 o
  -3  -4   1       27.93       20.03      7.85 <
  -2  -4   1      635.22      607.03     10.45 o
  -1  -4   1       33.83       31.93      7.01 o
   0  -4   1      564.40      539.26     11.59 o
   1  -4   1       42.58       51.29      6.33 o
   2  -4   1      335.33      397.11     10.62 o
   3  -4   1        6.20        0.75     88.12 <
   4  -4   1       76.81       42.68      8.46 o
   5  -4   1        0.00        2.22      6.24 <
   6  -4   1     1165.09     1123.79     15.96 o
   7  -4   1        0.20        7.84      9.74 <
   8  -4   1      678.00      701.50     19.18 o
   9  -4   1        8.46        5.83     17.27 <
  10  -4   1      301.76      326.01     25.90 o
 -10  -3   1        1.19       -0.64     16.98 <
  -9  -3   1        0.11        2.22     16.64 <
  -8  -3   1       57.20       42.24     17.17 <
  -7  -3   1        0.28       -1.30     10.99 <
  -6  -3   1     2460.34     2375.28     36.40 o
  -5  -3   1      128.82      134.18      6.60 o
  -4  -3   1      169.95      158.58      8.15 o
  -3  -3   1      163.55      152.47      7.83 o
  -2  -3   1     3806.03     3935.26     24.71 o
  -1  -3   1        4.42        3.61      5.06 <
   0  -3   1       24.84       34.80      5.48 o
   1  -3   1        0.66        0.29     42.18 <
   2  -3   1        0.08       -0.13      5.75 <
   3  -3   1       47.86       52.71      6.50 o
   4  -3   1     1191.17     1284.52     13.40 o
   5  -3   1       48.02       42.15      5.77 o
   6  -3   1      872.58      834.82     13.71 o
   7  -3   1        1.71        4.95      9.44 <
   8  -3   1       37.20       35.26     12.49 <
   9  -3   1        2.58        3.83     14.13 <
  10  -3   1        1.24       11.18     15.94 <
 -11  -2   1        0.00        2.93     21.35 <
 -10  -2   1      477.30      495.67     25.30 o
  -9  -2   1       21.88       20.58     20.68 <
  -8  -2   1      505.97      477.25     21.85 o
  -7  -2   1       26.38       21.70     13.56 <
  -6  -2   1      284.46      262.88     10.56 o
  -5  -2   1      151.61      149.23      8.12 o
  -4  -2   1     1218.79     1264.39     15.27 o
  -3  -2   1      130.69      129.44      7.06 o
  -2  -2   1       68.77       40.48      4.89 o
  -1  -2   1        7.22        8.55      6.10 <
   0  -2   1     5391.67     5064.13     17.84 o
   1  -2   1       12.52       12.82      4.25 o
   2  -2   1     2858.99     3061.01     16.60 o
   3  -2   1       62.67       73.70      5.07 o
   4  -2   1     1235.37     1373.65     11.33 o
   5  -2   1       39.37       39.80      5.31 o
   6  -2   1     3064.96     2993.83     23.24 o
   7  -2   1        4.46        0.28      5.05 <
   8  -2   1      525.69      541.16     16.13 o
   9  -2   1        0.01      -11.11     10.97 <
  10  -2   1      438.59      507.90     16.46 o
  11  -2   1        1.73        9.27     31.05 <
 -11  -1   1       15.37        3.20     20.23 <
 -10  -1   1       51.80       46.20     21.07 <
  -9  -1   1      131.54      114.04     17.29 o
  -8  -1   1       18.85        5.31    173.44 <
  -7  -1   1      325.42      336.82     12.42 o
  -6  -1   1      595.65      582.33     10.44 o
  -5  -1   1       27.85       28.02      4.63 o
  -4  -1   1      136.49      164.97      5.57 o
  -3  -1   1      615.74      657.71      7.33 o
  -2  -1   1      448.81      407.95      5.93 o
  -1  -1   1        3.82        4.82      7.83 <
   0  -1   1       70.94       82.96      2.79 o
   1  -1   1        0.45        1.01      5.00 <
   2  -1   1     1674.54     1785.89      9.37 o
   3  -1   1      356.14      386.19      5.48 o
   4  -1   1     1128.02     1025.91      9.02 o
   5  -1   1        0.47        2.14      3.36 <
   6  -1   1     1291.09     1354.27     19.05 o
   7  -1   1      149.12      165.23     10.40 o
   8  -1   1        3.68        0.01      7.79 <
   9  -1   1       35.32       29.00     11.67 <
  10  -1   1        0.35       -7.04     11.30 <
  11  -1   1       16.24       17.66     19.27 <
 -11   0   1        3.80       -1.08     42.00 <
 -10   0   1      197.77      217.58     20.71 o
  -9   0   1       21.74       15.68     18.51 <
  -8   0   1     1049.55     1042.20     27.71 o
  -7   0   1      171.30      179.74      7.97 o
  -6   0   1       14.36       11.50      5.70 <
  -5   0   1        0.00        1.22      2.68 <
  -4   0   1     2880.40     3134.95     14.39 o
  -3   0   1        4.90        4.93      3.91 <
  -2   0   1     7533.69     7778.73     17.17 o
  -1   0   1        5.66        8.61      2.48 o
   2   0   1     9683.66    10066.62     19.37 o
   3   0   1      154.94      157.00      4.75 o
   4   0   1      938.06     1075.65      9.87 o
   5   0   1       17.92       21.59      5.57 o
   6   0   1      285.72      286.74      8.52 o
   7   0   1        0.08        2.36      4.61 <
   8   0   1      794.92      832.29     16.14 o
   9   0   1        6.35        9.03      8.13 <
  10   0   1      201.13      230.19     19.54 o
  11   0   1       15.25       17.27     21.40 <
 -11   1   1      118.17      107.40     26.14 o
 -10   1   1       75.85       71.73     20.49 o
  -9   1   1       11.25        4.61     24.32 <
  -8   1   1        0.08       -5.61      6.92 <
  -7   1   1      342.97      340.57      8.97 o
  -6   1   1      196.39      183.50      7.95 o
  -5   1   1      118.55      104.69      6.96 o
  -4   1   1       18.86       15.92      4.93 o
  -3   1   1       32.09       38.14      4.48 o
  -2   1   1       55.95       84.43      4.22 o
  -1   1   1       71.01       70.51      3.10 o
   1   1   1       28.73       27.30      2.29 o
   2   1   1     3262.53     3283.29     17.08 o
   3   1   1     3619.68     3694.50     17.38 o
   4   1   1      107.71      143.18      4.76 o
   5   1   1     1068.02     1105.33     11.04 o
   6   1   1      346.05      357.32      8.26 o
   7   1   1       14.11       18.63      5.41 o
   8   1   1      160.09      136.55     10.75 o
   9   1   1       89.35       77.94     16.21 o
  10   1   1      213.46      180.01     19.26 o
  11   1   1        2.42        1.72     61.68 <
 -10   2   1       16.57       21.28     20.14 <
  -9   2   1        3.22       -5.70     12.07 <
  -8   2   1     1161.90     1190.08     17.58 o
  -7   2   1       35.95       32.07      8.06 o
  -6   2   1      196.03      192.01      8.94 o
  -5   2   1       10.16       10.91      5.29 <
  -4   2   1     1790.61     2075.15     20.04 o
  -3   2   1       23.76       20.47      4.21 o
  -2   2   1     4158.63     3867.77     16.47 o
  -1   2   1       36.65       40.01      3.99 o
   0   2   1      124.99      164.22      4.27 o
   1   2   1      124.69      126.83      3.96 o
   2   2   1    34188.06    35485.69    160.92 o
   3   2   1       42.74       33.57      7.23 o
   4   2   1     1283.43     1233.92     19.77 o
   5   2   1        2.00        4.82      7.39 <
   6   2   1      746.27      756.56     19.84 o
   7   2   1        1.07        2.61     29.61 <
   8   2   1     3018.24     2975.17     42.81 o
   9   2   1       22.13       12.20     37.45 <
  10   2   1        0.43       -0.43      6.97 <
  11   2   1        5.75        0.77     20.49 <
 -10   3   1       67.45       70.84     16.67 o
  -9   3   1       55.63       60.17     11.76 o
  -8   3   1       16.28       18.62     10.69 <
  -7   3   1       12.03       10.82      8.87 <
  -6   3   1     1301.13     1309.30     17.52 o
  -5   3   1      133.17      136.20      9.29 o
  -4   3   1      610.94      546.17     12.17 o
  -3   3   1       36.09       35.51      5.54 o
  -2   3   1      130.06      118.16      5.88 o
  -1   3   1      184.88      194.73      5.91 o
   0   3   1      153.41      219.15      5.99 o
   1   3   1     3986.08     4171.99     17.03 o
   2   3   1      227.39      229.77      5.65 o
   3   3   1       42.33       43.97      3.83 o
   4   3   1       11.47        1.87      3.74 <
   5   3   1      650.45      604.77     17.34 o
   6   3   1        0.97       -1.40      7.38 <
   7   3   1        7.38       -0.96      5.50 <
   8   3   1        0.64       -0.95      7.28 <
   9   3   1       48.64       41.54     17.56 <
  10   3   1      848.15      811.24     29.54 o
  11   3   1      163.28      146.19     24.50 o
 -10   4   1      489.30      568.44     19.16 o
  -9   4   1        3.64        6.02     15.94 <
  -8   4   1      185.67      192.35     12.46 o
  -7   4   1        1.11        0.21      8.46 <
  -6   4   1      495.97      455.74     14.36 o
  -5   4   1        2.00        2.06      9.64 <
  -4   4   1     1268.53     1349.55     18.74 o
  -3   4   1       38.01       38.88      7.60 o
  -2   4   1     1507.17     1635.91     17.83 o
  -1   4   1       12.70        6.22     11.37 <
   0   4   1     5331.83     5227.89     25.28 o
   1   4   1        8.30        9.70      5.15 <
   2   4   1      534.23      535.57      8.96 o
   3   4   1       56.46       60.72      5.63 o
   4   4   1        0.72        8.04      5.36 <
   5   4   1       65.72       73.69     11.27 o
   6   4   1      119.52      142.56     14.15 o
   7   4   1        3.02       -1.88     34.12 <
   8   4   1     1371.13     1345.66     32.47 o
   9   4   1       40.00       26.22     20.67 <
  10   4   1       95.65      101.30     23.18 o
  11   4   1        1.73        6.82     29.47 <
  -9   5   1        7.56       13.31     22.94 <
  -8   5   1      191.89      183.97     13.19 o
  -7   5   1       31.71       28.68     12.24 <
  -6   5   1      607.71      596.08     16.33 o
  -5   5   1       18.14       16.55      8.50 <
  -4   5   1     1220.47     1132.24     18.79 o
  -3   5   1       87.76       87.47      8.52 o
  -2   5   1      192.33      218.40      9.27 o
  -1   5   1       18.76       10.13      7.05 <
   0   5   1      185.67      213.30      9.36 o
   1   5   1      482.82      523.05     12.35 o
   2   5   1     2574.77     2647.59     20.11 o
   3   5   1       59.51       52.15      6.49 o
   4   5   1      319.92      299.56      8.44 o
   5   5   1       15.96       14.14     19.24 <
   6   5   1     1042.49      988.32     26.00 o
   7   5   1        4.60        9.85     13.64 <
   8   5   1       21.53       18.54     16.45 <
   9   5   1        2.83       -0.75      9.14 <
  10   5   1      249.68      222.91     23.72 o
  -9   6   1        7.65       -3.34     26.35 <
  -8   6   1      198.33      212.78     18.18 o
  -7   6   1        1.37        2.11     25.08 <
  -6   6   1      416.42      385.98     15.36 o
  -5   6   1        2.89       -0.61     60.38 <
  -4   6   1        0.61       -0.26     20.07 <
  -3   6   1       24.98       20.63      9.11 <
  -2   6   1       10.71       20.29     18.86 <
  -1   6   1        1.98        3.66      5.85 <
   0   6   1      458.58      503.12     11.70 o
   1   6   1       75.36       97.44      9.21 o
   2   6   1      378.83      370.11     12.63 o
   3   6   1      111.26       99.69      9.53 o
   4   6   1       13.56       14.14      7.10 <
   5   6   1      252.95      253.89     11.72 o
   6   6   1      103.03      104.45     15.14 o
   7   6   1       18.62       10.71     15.81 <
   8   6   1      267.10      272.14     20.47 o
   9   6   1        0.76        9.48     14.61 <
  10   6   1       28.03       43.55     25.04 <
  -8   7   1       39.54       71.01     25.35 <
  -7   7   1        3.12       10.26     13.83 <
  -6   7   1      133.99      147.04     18.43 o
  -5   7   1       33.42       26.90     13.91 <
  -4   7   1      357.26      369.04     14.64 o
  -3   7   1        8.52       11.17     10.12 <
  -2   7   1       48.59       43.95     10.16 o
  -1   7   1        6.95        9.07      8.41 <
   0   7   1       73.21       73.91      8.77 o
   1   7   1       14.51       12.80     12.15 <
   2   7   1     1488.37     1465.83     22.83 o
   3   7   1        5.30        6.22     16.08 <
   4   7   1     1302.61     1258.83     21.77 o
   5   7   1        0.52        4.74      6.26 <
   6   7   1      708.07      672.78     25.13 o
   7   7   1        0.01       -6.60    218.36 <
   8   7   1       78.75       84.85     21.32 o
   9   7   1        1.53       -9.50     22.46 <
  -7   8   1        4.43       13.80    103.20 <
  -6   8   1      308.26      252.79     21.81 o
  -5   8   1        3.72       -1.43     32.33 <
  -4   8   1      266.36      246.89     13.91 o
  -3   8   1       20.05       19.95     12.00 <
  -2   8   1      101.88      111.12     11.80 o
  -1   8   1       14.66       10.50      8.70 <
   0   8   1      663.92      651.09     13.71 o
   1   8   1       52.73       37.57     13.49 <
   2   8   1      348.33      364.11     15.13 o
   3   8   1       76.27       79.99     12.96 o
   4   8   1       11.73       17.76     11.08 <
   5   8   1       92.20       99.26     17.81 o
   6   8   1       11.41       17.04     26.33 <
   7   8   1        8.95        7.12     34.16 <
   8   8   1       16.10       23.28     22.59 <
  -6   9   1        6.35       19.37     25.96 <
  -5   9   1        0.07        9.34     15.83 <
  -4   9   1      718.83      700.74     27.17 o
  -3   9   1       21.48       15.48     14.72 <
  -2   9   1       15.07        9.44     12.22 <
  -1   9   1       26.52       22.67     14.52 <
   0   9   1       27.24       20.49     11.63 <
   1   9   1       53.62       58.83     11.44 o
   2   9   1      560.63      573.78     18.58 o
   3   9   1        1.31        4.52     13.07 <
   4   9   1      303.22      304.19     16.27 o
   5   9   1        0.08       -2.88     26.19 <
   6   9   1      102.45      107.34     22.86 o
   7   9   1        1.03       -0.27     11.63 <
  -4  10   1      110.94       96.48     26.31 o
  -3  10   1        0.29        6.57     33.75 <
  -2  10   1      243.60      267.89     17.28 o
  -1  10   1        1.17       -0.01     14.32 <
   0  10   1      353.65      360.54     16.63 o
   1  10   1        0.68        2.04    125.50 <
   2  10   1      122.05      117.33     17.82 o
   3  10   1        0.63        8.28     16.81 <
   4  10   1        1.69        9.38     26.46 <
   5  10   1      150.28      153.55     25.39 o
   6  10   1       24.05       28.16     28.08 <
  -2  11   1       97.26      126.53     28.60 o
  -1  11   1        5.87       35.87     34.69 <
   0  11   1        4.97        4.41     21.85 <
   1  11   1       12.98       20.12     15.70 <
   2  11   1      106.62      110.29     18.66 o
   3  11   1        0.98       -6.37     52.33 <
  -3 -10   2        1.61       -2.33     17.33 <
  -2 -10   2      221.67      254.75     22.02 o
  -1 -10   2       53.53       59.09     17.75 o
   0 -10   2        7.18       11.21     26.49 <
   1 -10   2      533.03      583.56     28.85 o
   2 -10   2       59.36       87.45     27.27 o
   3 -10   2       37.51       36.75     28.65 <
  -5  -9   2        5.65        9.42     20.99 <
  -4  -9   2       27.18       22.61     25.97 <
  -3  -9   2        9.55        7.49     15.90 <
  -2  -9   2      137.60      126.60     17.58 o
  -1  -9   2        3.02        6.89     13.26 <
   0  -9   2      830.84      824.07     19.73 o
   1  -9   2        0.15       -8.50     18.38 <
   2  -9   2       25.13       27.82     28.11 <
   3  -9   2        1.41        7.14     19.08 <
   4  -9   2      619.73      607.36     27.95 o
   5  -9   2        3.76       -6.86    204.57 <
  -7  -8   2       22.60       22.26     46.67 <
  -6  -8   2       53.89       57.76     25.28 <
  -5  -8   2        0.98       -5.41     24.59 <
  -4  -8   2       17.45       23.80     19.61 <
  -3  -8   2      387.74      411.71     17.36 o
  -2  -8   2       81.88       86.13     14.87 o
  -1  -8   2      244.30      241.73     14.75 o
   0  -8   2      357.40      359.51     13.96 o
   1  -8   2      151.92      166.13     12.80 o
   2  -8   2        0.38       10.82      9.90 <
   3  -8   2       55.29       44.51     21.24 <
   4  -8   2       17.02        3.47     29.77 <
   5  -8   2       40.25       37.51     21.44 <
   6  -8   2      201.46      193.24     24.92 o
   7  -8   2        4.25       -1.18      9.85 <
  -8  -7   2      242.96      223.67     27.25 o
  -7  -7   2        2.53       12.41     21.25 <
  -6  -7   2      623.49      630.50     27.17 o
  -5  -7   2        6.80       10.62     17.06 <
  -4  -7   2        1.37       -2.25     10.11 <
  -3  -7   2       30.77       17.60     11.02 <
  -2  -7   2      154.01      161.28     12.80 o
  -1  -7   2       62.81       75.91     12.16 o
   0  -7   2     1534.03     1519.34     24.37 o
   1  -7   2       26.34       29.14     10.65 <
   2  -7   2       62.12       64.71     12.04 o
   3  -7   2        1.87       -9.29      9.48 <
   4  -7   2     1180.24     1195.39     31.47 o
   5  -7   2        0.01       -8.06     23.79 <
   6  -7   2      543.04      510.60     24.30 o
   7  -7   2        1.65        7.50     58.13 <
   8  -7   2        0.02        9.14     19.77 <
  -8  -6   2      190.93      191.86     22.68 o
  -7  -6   2        0.02        5.90     14.23 <
  -6  -6   2      107.99       99.43     17.90 o
  -5  -6   2       73.56       62.48     12.60 o
  -4  -6   2      125.73      117.19     12.20 o
  -3  -6   2      229.55      219.16     12.31 o
  -2  -6   2      696.64      673.19     16.66 o
  -1  -6   2      462.97      468.64     14.63 o
   0  -6   2     1085.78     1066.59     19.31 o
   1  -6   2       60.32       58.61      8.82 o
   2  -6   2        0.62        7.45     12.62 <
   3  -6   2       10.23       14.29      8.96 <
   4  -6   2       71.98       72.72     10.03 o
   5  -6   2        8.83       16.66     14.39 <
   6  -6   2       69.21       68.85     18.46 o
   7  -6   2       14.76       -3.04     10.91 <
   8  -6   2      141.42      121.24     24.56 o
   9  -6   2       46.94       48.30     28.28 <
  -9  -5   2        6.80       -0.54     40.11 <
  -8  -5   2      651.15      623.94     27.69 o
  -7  -5   2       29.50       15.69     24.24 <
  -6  -5   2      402.57      360.67     20.43 o
  -5  -5   2       23.19       19.55     11.34 <
  -4  -5   2     1119.67     1202.06     20.15 o
  -3  -5   2       45.46       46.03      9.08 o
  -2  -5   2      212.18      217.97     10.73 o
  -1  -5   2       27.37       29.41      8.82 o
   0  -5   2       20.61       32.37      8.61 o
   1  -5   2       27.89       23.41      8.08 <
   2  -5   2      299.53      300.69     11.41 o
   3  -5   2       19.98       23.16      8.85 <
   4  -5   2      212.56      197.78     10.38 o
   5  -5   2        6.36        6.56      7.67 <
   6  -5   2      895.44      815.79     25.64 o
   7  -5   2        0.88       -4.04     17.97 <
   8  -5   2      403.49      353.81     22.92 o
   9  -5   2       25.68       33.83     22.55 <
 -10  -4   2       12.48       11.21     41.62 <
  -9  -4   2       29.13       20.95     22.44 <
  -8  -4   2      188.39      154.35     19.16 o
  -7  -4   2        5.88        3.58      7.29 <
  -6  -4   2      527.43      497.38     14.63 o
  -5  -4   2      183.71      177.99     10.72 o
  -4  -4   2      159.15      139.99      9.45 o
  -3  -4   2       20.79       18.75      7.24 <
  -2  -4   2     1521.44     1574.90     19.55 o
  -1  -4   2        1.04        0.16     13.21 <
   0  -4   2      487.11      473.70     11.52 o
   1  -4   2       20.48       19.03      6.09 o
   2  -4   2       34.25       34.67      7.19 o
   3  -4   2        2.68        3.21      8.04 <
   4  -4   2      134.97      138.78      9.09 o
   5  -4   2        2.42       -1.66      6.90 <
   6  -4   2      524.45      504.93     11.50 o
   7  -4   2       20.06       17.56     11.20 <
   8  -4   2     1117.79     1097.33     30.43 o
   9  -4   2        6.95       17.38     19.90 <
  10  -4   2       20.45       18.00     21.53 <
 -10  -3   2        7.28       18.44     21.61 <
  -9  -3   2       14.99       23.85     20.89 <
  -8  -3   2      183.75      193.23     18.11 o
  -7  -3   2        0.24        0.83     12.41 <
  -6  -3   2     2088.13     2056.34     19.22 o
  -5  -3   2        0.21        2.22     10.87 <
  -4  -3   2     1392.86     1476.19     18.87 o
  -3  -3   2       31.57       27.60      7.32 o
  -2  -3   2     3849.11     3809.37     26.33 o
  -1  -3   2        0.12        1.22     24.28 <
   0  -3   2      172.14      237.74      7.03 o
   1  -3   2        9.17        9.57      5.26 <
   2  -3   2        7.97        4.32      6.38 <
   3  -3   2       21.57       17.10      8.68 <
   4  -3   2      233.37      177.32      8.67 o
   5  -3   2        3.99        5.09      4.63 <
   6  -3   2      570.66      608.34     11.93 o
   7  -3   2        0.00       -2.92     10.56 <
   8  -3   2       26.19       16.97     11.30 <
   9  -3   2        0.01        6.83     11.23 <
  10  -3   2        8.77        4.37     24.79 <
 -10  -2   2       66.27      101.87     24.85 o
  -9  -2   2       30.17       11.98     23.24 <
  -8  -2   2      253.98      246.15     18.63 o
  -7  -2   2        1.56       -5.61     12.49 <
  -6  -2   2        5.68        3.32      9.48 <
  -5  -2   2       30.60       20.80      8.57 <
  -4  -2   2      303.44      292.64      9.69 o
  -3  -2   2      103.79       97.03      6.22 o
  -2  -2   2       31.32       17.04      4.80 o
  -1  -2   2        1.88        4.74      3.44 <
   0  -2   2     3479.99     3282.40     14.34 o
   1  -2   2        4.96        1.91      4.48 <
   2  -2   2     2098.93     2215.11     19.83 o
   3  -2   2        8.95        6.59      7.09 <
   4  -2   2      980.48     1041.55     11.27 o
   5  -2   2        2.86        4.59      3.89 <
   6  -2   2     1778.19     1734.85     17.64 o
   7  -2   2       10.20       19.51      8.26 <
   8  -2   2     1521.52     1490.26     23.60 o
   9  -2   2        1.38        2.96     93.37 <
  10  -2   2      205.37      191.12     17.10 o
  11  -2   2       23.37       23.73     31.61 <
 -10  -1   2       43.22       18.50     31.97 <
  -9  -1   2       96.12       95.16     19.53 o
  -8  -1   2       87.36       84.62     16.38 o
  -7  -1   2       46.42       35.71     13.66 <
  -6  -1   2      608.73      563.62     10.45 o
  -5  -1   2        0.01       -6.59      6.90 <
  -4  -1   2     1453.51     1462.40     12.85 o
  -3  -1   2      250.59      253.28      7.27 o
  -2  -1   2      193.62      222.44      5.59 o
  -1  -1   2       34.62       34.06      3.82 o
   0  -1   2        4.24        1.61      3.28 <
   1  -1   2        1.94       -0.52      5.31 <
   2  -1   2     3295.98     3185.65     20.29 o
   3  -1   2       24.51       23.59      4.01 o
   4  -1   2       16.45        7.15      4.37 <
   5  -1   2        2.58        1.81     12.84 <
   6  -1   2     2470.54     2526.05     24.80 o
   7  -1   2       86.85       79.79      9.65 o
   8  -1   2       10.94       16.88     10.35 <
   9  -1   2       81.19       93.98     12.96 o
  10  -1   2       20.91       12.75     18.85 <
  11  -1   2        0.17       17.75     15.28 <
 -10   0   2      118.57      126.03     23.00 o
  -9   0   2       65.15       63.01     17.49 o
  -8   0   2      619.06      589.98     18.68 o
  -7   0   2       49.80       50.47      8.35 o
  -6   0   2       19.31       33.95      7.44 o
  -5   0   2       33.45       30.07      5.75 o
  -4   0   2       13.05       20.93      4.67 o
  -3   0   2       73.54       86.57      4.56 o
  -2   0   2     5609.49     5219.09     19.17 o
  -1   0   2       23.90       26.23      3.57 o
   0   0   2     6518.20     6857.45     15.79 o
   1   0   2        0.37        0.54      2.60 <
   2   0   2      573.31      439.51      6.20 o
   3   0   2        5.40        5.44      4.14 <
   4   0   2     2280.60     2389.60     13.88 o
   5   0   2       60.37       59.10      5.06 o
   6   0   2        1.38        4.61      5.16 <
   7   0   2       28.62       35.87      8.50 o
   8   0   2     2280.47     2417.79     24.90 o
   9   0   2       10.77       13.88     17.36 <
  10   0   2        4.33        3.72     30.68 <
  11   0   2       10.84       20.24     15.65 <
 -10   1   2        0.73       10.65     16.31 <
  -9   1   2       18.03       10.45     13.55 <
  -8   1   2      157.74      137.01     10.51 o
  -7   1   2      286.98      292.49      9.46 o
  -6   1   2      417.57      429.51      9.71 o
  -5   1   2      260.01      263.46      7.16 o
  -4   1   2       20.91       14.78      3.92 o
  -3   1   2       69.35       74.21      4.34 o
  -2   1   2      635.82      783.81      7.00 o
  -1   1   2       47.38       47.63      3.78 o
   0   1   2      795.15      730.38      8.13 o
   1   1   2       27.78       26.08      4.03 o
   2   1   2     2103.77     2314.70     13.52 o
   3   1   2     1421.63     1454.08     10.54 o
   4   1   2      318.76      259.97      7.75 o
   5   1   2      799.09      881.43     11.91 o
   6   1   2      404.89      379.86      9.80 o
   7   1   2       21.81       23.53      7.71 o
   8   1   2        7.79        7.12      7.98 <
   9   1   2      130.19      127.73     13.47 o
  10   1   2      167.60      147.12     18.59 o
  11   1   2        0.90        8.92     24.61 <
 -10   2   2      658.56      766.14     23.56 o
  -9   2   2        0.85       11.33     11.81 <
  -8   2   2      109.28      105.33      8.83 o
  -7   2   2        0.74        2.04      6.51 <
  -6   2   2      550.92      530.69     11.45 o
  -5   2   2       67.99       66.47      7.99 o
  -4   2   2     3080.11     3276.80     25.91 o
  -3   2   2       11.11        7.99      7.19 <
  -2   2   2     3970.71     3839.26     17.56 o
  -1   2   2        4.37        5.64      4.22 <
   0   2   2    31633.14    33040.79    162.54 o
   1   2   2        1.51        3.10      2.52 <
   2   2   2      995.93      979.11      7.78 o
   3   2   2      103.48      114.05      5.94 o
   4   2   2     1790.72     1978.31     13.21 o
   5   2   2       88.50      106.23      6.60 o
   6   2   2      309.79      330.32     10.23 o
   7   2   2       12.78       14.39      7.41 <
   8   2   2      181.76      179.95     15.20 o
   9   2   2        0.47        6.85     17.22 <
  10   2   2      306.48      307.60     20.89 o
  11   2   2       13.20       12.51     29.77 <
 -10   3   2       22.84       18.85     15.22 <
  -9   3   2      151.10      154.40     11.29 o
  -8   3   2        5.63        9.53     14.98 <
  -7   3   2       49.62       50.64     10.10 o
  -6   3   2      740.09      776.21     17.01 o
  -5   3   2       90.19       87.51      8.69 o
  -4   3   2      279.41      252.49      9.75 o
  -3   3   2       30.12       28.64      6.31 o
  -2   3   2      111.53      127.78      6.16 o
  -1   3   2      722.35      750.94      7.87 o
   0   3   2      191.97      263.67      5.03 o
   1   3   2     1541.47     1583.80     10.67 o
   2   3   2     1108.41     1107.19      9.25 o
   3   3   2       86.05       98.96      4.56 o
   4   3   2       10.81        6.51      5.23 <
   5   3   2     1396.43     1341.21     23.36 o
   6   3   2        7.99       19.40     10.06 <
   7   3   2      625.37      616.24     20.63 o
   8   3   2      189.08      184.10     15.53 o
   9   3   2       21.79       31.76     15.85 <
  10   3   2      499.60      492.83     24.94 o
  11   3   2        1.23        9.93     14.86 <
 -10   4   2      243.58      303.74     18.92 o
  -9   4   2        2.94        5.12     12.15 <
  -8   4   2       60.58       44.99     12.13 o
  -7   4   2        4.18       12.49     28.96 <
  -6   4   2     1152.21     1126.91     20.65 o
  -5   4   2        3.58        8.13      8.30 <
  -4   4   2     2007.22     1950.04     22.57 o
  -3   4   2       12.89        6.97      8.92 <
  -2   4   2     2094.75     2046.42     19.77 o
  -1   4   2       31.58       29.19      5.18 o
   0   4   2     3248.49     3350.30     15.96 o
   1   4   2       54.54       66.44      5.15 o
   2   4   2       15.19        8.66      5.88 <
   3   4   2       73.17       68.65      5.36 o
   4   4   2      269.16      291.90      7.32 o
   5   4   2       23.98       13.00      6.17 <
   6   4   2      561.12      523.49     18.78 o
   7   4   2       35.69       23.45     14.10 <
   8   4   2       38.43       37.87     14.40 <
   9   4   2        5.36        9.07     31.22 <
  10   4   2     1402.40     1334.16     36.03 o
  11   4   2       85.11       87.96     24.04 o
  -9   5   2       98.56      107.71     19.71 o
  -8   5   2      245.88      259.04     13.93 o
  -7   5   2        2.04       -0.22     10.88 <
  -6   5   2      515.20      516.05     16.05 o
  -5   5   2        0.51        2.93      7.36 <
  -4   5   2     1248.48     1220.93     19.46 o
  -3   5   2       15.31       24.96      7.71 o
  -2   5   2        1.40        5.21      4.58 <
  -1   5   2       75.68       92.02      7.72 o
   0   5   2      120.48      114.56      6.13 o
   1   5   2      685.26      787.12     13.87 o
   2   5   2     1502.72     1477.08     15.22 o
   3   5   2     1851.36     1916.10     16.81 o
   4   5   2       91.80       83.96      6.45 o
   5   5   2       10.90       12.00      5.54 <
   6   5   2       47.35       45.19     12.66 o
   7   5   2      125.29      110.55     14.78 o
   8   5   2       68.03       63.00     16.57 o
   9   5   2       51.50       80.82     19.72 o
  10   5   2      139.54      129.75     22.64 o
  -9   6   2        1.11        7.73     18.50 <
  -8   6   2      345.11      366.52     18.61 o
  -7   6   2        4.39        8.77     16.71 <
  -6   6   2      270.08      258.19     13.47 o
  -5   6   2        0.33        4.90      8.81 <
  -4   6   2       16.86       19.42     24.17 <
  -3   6   2        1.83       -1.46      4.65 <
  -2   6   2      849.58      879.54     16.51 o
  -1   6   2      125.03      126.50      9.02 o
   0   6   2       67.70       94.92      6.57 o
   1   6   2       81.96       89.38      8.74 o
   2   6   2      793.77      840.82     16.23 o
   3   6   2        0.74       -0.58      5.48 <
   4   6   2      939.59      951.69     13.90 o
   5   6   2       42.90       47.45      9.31 o
   6   6   2       33.98       27.20     13.32 <
   7   6   2        8.67       16.47     13.14 <
   8   6   2      796.82      834.73     28.20 o
   9   6   2        0.03        5.72     17.99 <
  10   6   2      362.33      365.43     26.00 o
  -8   7   2       66.80       74.69     26.70 <
  -7   7   2        5.05       11.93     19.07 <
  -6   7   2      291.84      298.35     15.63 o
  -5   7   2       10.27       11.18     12.01 <
  -4   7   2      477.28      472.45     15.79 o
  -3   7   2       14.72       26.18      9.91 <
  -2   7   2        1.31       -1.13     10.51 <
  -1   7   2       79.59       91.02     10.01 o
   0   7   2      317.51      314.90      9.68 o
   1   7   2       12.39       19.35      9.13 <
   2   7   2     1060.76     1019.72     19.29 o
   3   7   2      158.91      156.55     11.09 o
   4   7   2     1566.15     1608.98     23.64 o
   5   7   2        4.03        4.93      8.06 <
   6   7   2       30.41       24.69     15.78 <
   7   7   2       50.83       56.55     17.60 o
   8   7   2      259.72      244.46     20.72 o
   9   7   2        7.12       -4.89     15.92 <
  -7   8   2        7.16        3.27     14.56 <
  -6   8   2       84.44       85.04     23.44 o
  -5   8   2       10.18        9.66     16.09 <
  -4   8   2       21.66       18.80     36.79 <
  -3   8   2        0.39        3.10      8.99 <
  -2   8   2      384.65      375.13     14.23 o
  -1   8   2       55.25       54.19     11.28 o
   0   8   2       44.81       58.89      8.67 o
   1   8   2       58.35       59.67     10.92 o
   2   8   2      312.29      341.83     14.44 o
   3   8   2       79.69       94.69     11.83 o
   4   8   2       57.26       53.40     12.36 o
   5   8   2       75.92       70.23     18.26 o
   6   8   2        3.89        6.39     20.80 <
   7   8   2       81.93       95.21     21.02 o
   8   8   2      192.89      182.82     22.77 o
   9   8   2       16.11       25.59     25.81 <
  -6   9   2       46.99       47.20     27.23 <
  -5   9   2        0.12       21.21     20.65 <
  -4   9   2      208.67      217.90     16.97 o
  -3   9   2       24.17       22.60     16.08 <
  -2   9   2        9.92        9.20     14.61 <
  -1   9   2       33.74       23.91     15.09 <
   0   9   2      168.79      162.47     13.61 o
   1   9   2        0.07       -2.51      9.12 <
   2   9   2      505.73      534.80     17.97 o
   3   9   2       15.88       26.95     14.02 <
   4   9   2      704.10      720.45     20.23 o
   5   9   2        0.00       -3.06     20.18 <
   6   9   2       98.55      104.76     22.63 o
   7   9   2        7.93        9.32     43.06 <
   8   9   2       93.10       83.11     26.95 o
  -4  10   2        2.96        0.51     12.64 <
  -3  10   2        2.70        3.48     14.17 <
  -2  10   2      850.15      857.41     22.29 o
  -1  10   2        7.11       -0.34     10.67 <
   0  10   2       12.97       21.15     19.42 <
   1  10   2       76.48       81.60     12.28 o
   2  10   2      705.64      721.40     21.18 o
   3  10   2       30.43       26.65     18.29 <
   4  10   2      101.90       89.18     22.90 o
   5  10   2       67.32       71.80     24.05 <
   6  10   2        0.26        7.23     28.67 <
  -2  11   2       79.60       93.98     27.80 o
  -1  11   2       16.68       12.26     22.70 <
   0  11   2       58.45       45.28     21.18 <
   1  11   2        3.05       14.73     12.09 <
   2  11   2        1.22        1.08     16.43 <
   3  11   2        8.98       18.37     21.80 <
   4  11   2      554.84      549.13     29.31 o
  -1 -10   3       15.11        8.58     29.22 <
   0 -10   3       76.78       98.72     23.82 o
   1 -10   3       43.76       34.01     29.66 <
  -4  -9   3      247.12      274.70     26.38 o
  -3  -9   3        0.44        2.66    439.33 <
  -2  -9   3       45.66       53.15     21.52 <
  -1  -9   3        0.57       13.07     13.90 <
   0  -9   3      263.54      280.00     19.14 o
   1  -9   3        8.89       -0.54     19.80 <
   2  -9   3      176.14      169.81     24.41 o
   3  -9   3        0.15        9.99     24.49 <
   4  -9   3      649.41      657.41     29.46 o
  -6  -8   3       66.42       63.42     26.05 <
  -5  -8   3        2.08       -0.23     29.45 <
  -4  -8   3        6.53       15.05     25.68 <
  -3  -8   3       63.71       69.63     17.60 o
  -2  -8   3      115.58      101.76     16.34 o
  -1  -8   3       29.22       25.00     14.36 <
   0  -8   3      131.66      137.33     13.12 o
   1  -8   3       21.76       25.63     17.09 <
   2  -8   3       30.50       25.30     21.91 <
   3  -8   3      466.22      474.54     24.37 o
   4  -8   3        4.15       -3.14     13.63 <
   5  -8   3        9.15        4.76     93.33 <
   6  -8   3      406.80      414.97     26.90 o
  -7  -7   3        0.10       -1.05     22.22 <
  -6  -7   3        1.69        2.99     25.11 <
  -5  -7   3       24.06       38.11     20.10 <
  -4  -7   3      800.92      887.14     21.78 o
  -3  -7   3       15.93       16.35     13.56 <
  -2  -7   3      344.59      326.05     15.61 o
  -1  -7   3       29.91       26.67     13.57 <
   0  -7   3       42.46       46.31     12.39 o
   1  -7   3       10.46       14.01     16.50 <
   2  -7   3     3506.74     3686.20     36.71 o
   3  -7   3        4.51       -1.12     18.91 <
   4  -7   3      170.88      153.05     18.57 o
   5  -7   3        0.97       11.71     21.70 <
   6  -7   3      259.74      248.31     21.72 o
   7  -7   3        3.70        3.83     26.34 <
  -8  -6   3      317.34      321.15     24.72 o
  -7  -6   3       15.91       27.19     20.16 <
  -6  -6   3       48.99       28.03     20.21 <
  -5  -6   3        0.44        2.59     16.85 <
  -4  -6   3        2.02        0.89     13.29 <
  -3  -6   3       91.51       91.03     12.15 o
  -2  -6   3      603.03      604.83     16.75 o
  -1  -6   3      613.80      624.82     16.95 o
   0  -6   3      161.36      166.46     11.58 o
   1  -6   3      315.02      308.53     11.63 o
   2  -6   3      111.89      107.47     14.78 o
   3  -6   3       38.69       39.40      9.53 o
   4  -6   3       35.01       37.87     17.18 <
   5  -6   3       14.60       13.96     15.24 <
   6  -6   3       97.10      104.68     18.87 o
   7  -6   3        0.23        8.46     16.38 <
   8  -6   3       82.06       78.89     24.38 o
  -9  -5   3        2.01        6.60     14.73 <
  -8  -5   3        0.79      -10.80     22.70 <
  -7  -5   3        1.79       -3.51     17.73 <
  -6  -5   3     1266.37     1172.63     31.70 o
  -5  -5   3       16.40       16.58     16.85 <
  -4  -5   3        7.10       19.33     11.11 <
  -3  -5   3        2.40        5.23      8.57 <
  -2  -5   3      428.46      463.45     14.29 o
  -1  -5   3       44.35       34.31      8.81 o
   0  -5   3      831.25      804.97     16.35 o
   1  -5   3       19.92       21.29     10.49 <
   2  -5   3     2412.96     2395.34     25.55 o
   3  -5   3       33.24       26.92      8.61 o
   4  -5   3      157.08      171.38     15.33 o
   5  -5   3        4.74        6.12     16.53 <
   6  -5   3      272.95      256.21     18.15 o
   7  -5   3        4.86        2.64     16.23 <
   8  -5   3        0.26        1.89     42.73 <
   9  -5   3        1.54        4.25     25.78 <
  -9  -4   3       41.92       33.18     21.86 <
  -8  -4   3        0.69        5.56     23.30 <
  -7  -4   3       14.86       13.44     17.79 <
  -6  -4   3       69.04       81.85     15.43 o
  -5  -4   3       58.21       49.19     10.67 o
  -4  -4   3     1249.31     1231.23     20.07 o
  -3  -4   3      172.03      176.64     10.26 o
  -2  -4   3      190.70      198.03     10.13 o
  -1  -4   3      152.54      157.61      9.66 o
   0  -4   3     2574.66     2655.83     24.85 o
   1  -4   3      167.94      173.57      7.31 o
   2  -4   3       65.11       62.57      7.73 o
   3  -4   3        3.06       -0.84      9.00 <
   4  -4   3        0.03        1.00      1.53 <
   5  -4   3       29.81       26.84      8.71 o
   6  -4   3      677.03      641.36     22.95 o
   7  -4   3       13.84       25.13     16.23 <
   8  -4   3       54.03       74.01     17.73 o
   9  -4   3        3.45        5.26     21.83 <
  10  -4   3       40.30       27.03     33.55 <
 -10  -3   3       72.83       56.48     29.23 <
  -9  -3   3        9.10        3.25     23.01 <
  -8  -3   3      105.87      120.82     18.68 o
  -7  -3   3        0.36        1.91     15.94 <
  -6  -3   3     2559.35     2580.12     28.96 o
  -5  -3   3       21.15       24.85      9.18 <
  -4  -3   3      271.93      260.06     10.98 o
  -3  -3   3       49.68       53.31      7.73 o
  -2  -3   3     4184.06     4497.72     30.71 o
  -1  -3   3       19.89       23.53      6.07 o
   0  -3   3      706.39      758.63     11.01 o
   1  -3   3        2.31        3.80      7.57 <
   2  -3   3       37.77       31.82      6.44 o
   3  -3   3       11.63       13.09      8.06 <
   4  -3   3      173.63      133.26      8.55 o
   5  -3   3        1.75        0.95     17.16 <
   6  -3   3      204.00      202.06      8.52 o
   7  -3   3       23.44       19.61     10.85 <
   8  -3   3        4.84       14.72     21.49 <
   9  -3   3       42.68       41.30     19.66 <
  10  -3   3      232.95      257.00     24.32 o
 -10  -2   3       29.94       32.08     28.43 <
  -9  -2   3        3.29        4.06     21.45 <
  -8  -2   3       13.34       13.23     18.71 <
  -7  -2   3       17.93       15.35     14.53 <
  -6  -2   3       56.88       56.48      8.78 o
  -5  -2   3        0.11        1.50      8.32 <
  -4  -2   3     1537.46     1533.93     17.45 o
  -3  -2   3       61.36       59.82      6.53 o
  -2  -2   3       94.36       65.79      6.18 o
  -1  -2   3       73.25       75.52      4.55 o
   0  -2   3     2742.05     2846.13     14.38 o
   1  -2   3        2.26        3.56      3.61 <
   2  -2   3     1434.50     1494.59     21.95 o
   3  -2   3        3.91        8.76      8.19 <
   4  -2   3     1049.03      932.90     13.80 o
   5  -2   3        0.03        1.46    131.92 <
   6  -2   3     1759.44     1794.01     17.28 o
   7  -2   3        0.09        0.85      9.56 <
   8  -2   3      939.97      981.93     19.88 o
   9  -2   3       23.65       25.13     14.19 <
  10  -2   3      258.20      258.59     22.36 o
  11  -2   3       31.77       28.41     34.17 <
 -10  -1   3      156.87      152.77     24.67 o
  -9  -1   3        4.74        9.09     17.16 <
  -8  -1   3      163.96      172.21     17.56 o
  -7  -1   3       18.57       15.63     14.15 <
  -6  -1   3     2100.84     2080.09     22.21 o
  -5  -1   3       15.08       15.79      6.58 <
  -4  -1   3      793.14      740.13     10.60 o
  -3  -1   3       13.32       22.54      5.92 o
  -2  -1   3      993.07     1090.25     10.97 o
  -1  -1   3        0.19        2.17      3.64 <
   0  -1   3      842.59      851.69      7.71 o
   1  -1   3        0.31       -0.43     11.36 <
   2  -1   3     1926.18     1829.26     17.43 o
   3  -1   3        0.08        0.80     13.25 <
   4  -1   3       70.68       74.36      5.04 o
   5  -1   3       42.84       45.63      5.68 o
   6  -1   3      752.67      697.06     11.59 o
   7  -1   3       10.65       12.60     10.42 <
   8  -1   3        0.06        6.23     18.46 <
   9  -1   3       18.72       22.99     14.80 <
  10  -1   3       51.65       56.31     16.51 o
  11  -1   3        1.78      -10.48     27.45 <
 -10   0   3      338.57      353.72     24.37 o
  -9   0   3        5.89       -6.58     15.83 <
  -8   0   3      119.06       97.05     13.74 o
  -7   0   3       92.04       93.70      9.47 o
  -6   0   3      109.28      110.11      8.61 o
  -5   0   3        4.03        4.10      7.31 <
  -4   0   3     2286.65     2484.35     20.29 o
  -3   0   3       72.19       79.30      5.41 o
  -2   0   3       31.50        8.18      4.01 <
  -1   0   3        0.29       -1.33      4.59 <
   0   0   3     1063.39     1007.22      8.22 o
   1   0   3        0.23        2.29      7.47 <
   2   0   3      247.06      329.21      5.42 o
   3   0   3       46.74       45.75      4.65 o
   4   0   3     1953.49     1882.42     17.10 o
   5   0   3        4.54        2.13      4.43 <
   6   0   3     1940.05     2051.50     21.76 o
   7   0   3        9.71       10.97      7.26 <
   8   0   3     1571.71     1598.30     23.12 o
   9   0   3       13.14       21.14     11.55 <
  10   0   3      240.37      222.73     15.87 o
  11   0   3       29.76       40.55     18.79 <
 -10   1   3       89.48       93.04     23.38 o
  -9   1   3        4.32        1.48     16.11 <
  -8   1   3        0.32       -1.54      9.60 <
  -7   1   3      112.30      121.43      9.57 o
  -6   1   3      846.54      882.11     15.34 o
  -5   1   3       27.90       27.10      7.05 o
  -4   1   3      200.33      274.92      9.59 o
  -3   1   3       18.13       14.47      5.98 <
  -2   1   3      356.41      347.27      7.45 o
  -1   1   3       42.11       46.00      4.15 o
   0   1   3      685.58      573.88      6.04 o
   1   1   3       89.83       85.72      4.47 o
   2   1   3     3754.50     4172.46     16.99 o
   3   1   3      122.73      135.50      6.20 o
   4   1   3      716.41      677.54      9.05 o
   5   1   3      480.98      516.25     10.83 o
   6   1   3      378.03      327.44     10.40 o
   7   1   3       15.08       12.19      7.80 <
   8   1   3       45.96       46.47      9.40 o
   9   1   3       26.89       29.28     11.49 <
  10   1   3      212.04      199.37     15.38 o
  11   1   3       48.77       28.05     23.32 <
 -10   2   3      380.25      419.39     20.91 o
  -9   2   3       37.08       42.09     17.13 <
  -8   2   3      160.41      145.38     11.52 o
  -7   2   3       85.43       80.80      9.54 o
  -6   2   3       13.79        4.54     18.16 <
  -5   2   3       13.80       14.14      7.74 <
  -4   2   3     4681.30     4753.65     24.67 o
  -3   2   3       11.05        7.40      4.80 <
  -2   2   3       74.02       91.98      5.77 o
  -1   2   3       14.92       14.23      4.65 o
   0   2   3    11429.89    11696.07     32.64 o
   1   2   3      123.73      134.55      6.90 o
   2   2   3     1041.32     1212.43      9.84 o
   3   2   3       22.74       27.48      4.65 o
   4   2   3       42.50       46.92      4.28 o
   5   2   3       38.34       37.47      5.00 o
   6   2   3      345.84      383.00      9.71 o
   7   2   3        4.76       -0.89      9.89 <
   8   2   3      837.66      835.15     15.41 o
   9   2   3        2.13        0.18     22.70 <
  10   2   3      154.99      153.66     19.53 o
  11   2   3       35.46       38.45     24.10 <
 -10   3   3       22.61       17.85     21.00 <
  -9   3   3       81.20       91.91     13.37 o
  -8   3   3      173.26      182.79     10.07 o
  -7   3   3        5.43        2.72     16.69 <
  -6   3   3        2.00        2.83      5.31 <
  -5   3   3       14.74       12.66      8.25 <
  -4   3   3      203.45      203.83      9.63 o
  -3   3   3       27.99       26.75      6.88 o
  -2   3   3      614.75      641.50     11.61 o
  -1   3   3      353.38      345.64      8.51 o
   0   3   3        2.81        8.55      5.00 <
   1   3   3     1500.24     1561.94     10.01 o
   2   3   3     3556.48     3687.73     16.09 o
   3   3   3       56.59       65.43      4.53 o
   4   3   3       25.36       32.86      4.61 o
   5   3   3     1362.71     1469.57     13.27 o
   6   3   3      168.87      147.81      8.48 o
   7   3   3      417.71      414.39     17.51 o
   8   3   3      313.60      276.63     16.94 o
   9   3   3       93.58       85.82     16.42 o
  10   3   3      300.10      293.46     20.58 o
  11   3   3        4.22        0.18     21.06 <
  -9   4   3       42.50       43.05     13.88 o
  -8   4   3      490.58      481.94     12.42 o
  -7   4   3        0.03       -0.90      9.96 <
  -6   4   3     1317.50     1365.35     23.09 o
  -5   4   3       14.55       13.29      9.92 <
  -4   4   3      173.90      175.58     10.20 o
  -3   4   3        0.48        1.50      7.26 <
  -2   4   3     3466.01     3347.39     25.32 o
  -1   4   3       42.33       45.25      5.41 o
   0   4   3     1654.42     1633.17     13.56 o
   1   4   3        9.82       15.47      4.65 o
   2   4   3    10032.23    10848.37     30.20 o
   3   4   3        0.87        4.66      4.87 <
   4   4   3     1012.78     1082.62     12.05 o
   5   4   3        9.59       14.43      6.01 <
   6   4   3      141.75      142.74     13.15 o
   7   4   3        0.46       -1.87      9.20 <
   8   4   3     2573.53     2477.29     40.04 o
   9   4   3       60.19       46.50     18.55 <
  10   4   3      162.69      118.63     21.69 o
  11   4   3       14.60       -3.73     19.46 <
  -9   5   3       45.61       42.48     13.51 o
  -8   5   3      203.57      212.14     14.52 o
  -7   5   3       25.29       17.83     13.31 <
  -6   5   3      207.35      208.13     12.88 o
  -5   5   3        4.80        0.73     24.06 <
  -4   5   3      879.38      904.47     17.69 o
  -3   5   3        1.76        9.46     10.63 <
  -2   5   3        7.88        1.59      5.99 <
  -1   5   3      261.87      263.98      8.16 o
   0   5   3        8.32        7.23      6.32 <
   1   5   3     1676.42     1763.88     14.90 o
   2   5   3      227.17      207.17      7.59 o
   3   5   3     1008.50     1052.11     13.03 o
   4   5   3      199.88      191.75      7.61 o
   5   5   3        0.77        7.08      4.91 <
   6   5   3       67.95       59.86      8.65 o
   7   5   3       39.25       28.05     14.12 <
   8   5   3       97.44       83.37     16.36 o
   9   5   3      100.77       59.83     18.22 o
  10   5   3      865.27      850.64     30.73 o
  11   5   3       25.03       40.45     23.93 <
  -8   6   3        0.22      -10.33     18.72 <
  -7   6   3        1.92        9.28    100.07 <
  -6   6   3       56.46       46.90     14.44 o
  -5   6   3        1.23       13.84      8.94 <
  -4   6   3        0.98        3.21      8.11 <
  -3   6   3        1.28        0.05     15.69 <
  -2   6   3      632.23      597.97     14.35 o
  -1   6   3        7.28        9.72      7.41 <
   0   6   3      810.90      808.55     13.05 o
   1   6   3       45.62       31.27      7.28 o
   2   6   3      920.44      996.06     16.97 o
   3   6   3       55.78       56.96      8.63 o
   4   6   3      580.68      531.21     13.81 o
   5   6   3        0.26        2.64     18.41 <
   6   6   3      447.18      454.23     20.16 o
   7   6   3        6.77        2.47     11.57 <
   8   6   3      737.24      753.41     26.73 o
   9   6   3       92.70      113.70     20.72 o
  10   6   3        0.19        1.89    346.92 <
  -8   7   3      268.32      296.81     26.10 o
  -7   7   3        7.41       11.58     12.89 <
  -6   7   3      295.00      301.00     15.52 o
  -5   7   3       32.03       37.44     13.36 <
  -4   7   3      632.10      648.06     17.67 o
  -3   7   3       19.16       11.35     14.95 <
  -2   7   3       25.67       29.62      9.97 <
  -1   7   3      319.82      303.52     12.33 o
   0   7   3       13.82        6.68      7.34 <
   1   7   3       40.13       54.72      8.24 o
   2   7   3      598.48      593.46     15.44 o
   3   7   3      450.81      464.33     14.43 o
   4   7   3      916.19      953.54     18.63 o
   5   7   3      241.04      230.22     12.72 o
   6   7   3       25.87       37.03     15.31 <
   7   7   3      106.53       96.25     17.87 o
   8   7   3        0.01       21.82     17.30 <
   9   7   3        0.48       15.54     23.13 <
  10   7   3      424.38      445.24     28.29 o
  -7   8   3        2.43       -4.96    104.83 <
  -6   8   3      142.74      152.21     17.91 o
  -5   8   3        2.95       -0.46     20.31 <
  -4   8   3       15.95       15.91     16.38 <
  -3   8   3        4.11       -3.42     38.70 <
  -2   8   3      137.69      127.82     11.71 o
  -1   8   3        0.47        1.53     13.91 <
   0   8   3      157.95      187.81     11.94 o
   1   8   3      219.82      237.33      9.88 o
   2   8   3       59.03       54.04     11.04 o
   3   8   3       87.51       85.67     11.31 o
   4   8   3      194.36      166.57     12.68 o
   5   8   3       60.27       48.72     16.31 <
   6   8   3      621.76      623.95     25.04 o
   7   8   3        6.28        2.18     19.29 <
   8   8   3        4.96        2.12     21.28 <
   9   8   3        7.99      -11.28     31.13 <
  -6   9   3       35.20       71.75     27.46 <
  -5   9   3        6.85        3.64     93.46 <
  -4   9   3      185.93      187.28     16.07 o
  -3   9   3        0.39       -2.48      9.70 <
  -2   9   3       64.03       58.13     13.86 o
  -1   9   3       57.15       58.41     13.69 o
   0   9   3      135.72      128.97     12.76 o
   1   9   3       10.43       11.43     11.95 <
   2   9   3      710.96      719.56     19.41 o
   3   9   3        0.00        5.46      8.76 <
   4   9   3      821.38      825.58     20.88 o
   5   9   3        4.36        4.94     19.60 <
   6   9   3      190.50      169.01     21.26 o
   7   9   3        4.09       -7.16    262.64 <
   8   9   3        4.02       -2.21     21.58 <
  -4  10   3       43.88       39.40     26.23 <
  -3  10   3        2.07       -4.13    398.40 <
  -2  10   3      243.24      259.17     17.23 o
  -1  10   3        6.67        7.63     16.87 <
   0  10   3      261.26      262.33     15.74 o
   1  10   3       99.66      100.87     12.29 o
   2  10   3       38.55       48.69     12.16 o
   3  10   3       69.55       77.01     17.30 o
   4  10   3        7.58        1.61     27.58 <
   5  10   3       52.47       55.94     23.47 <
   6  10   3      106.25      101.34     24.65 o
   7  10   3        0.33       11.75     23.68 <
  -2  11   3        0.04       -0.26     25.89 <
  -1  11   3        0.21        8.17     39.28 <
   0  11   3       80.59       82.28     19.84 o
   1  11   3       57.06       51.62     21.02 <
   2  11   3      183.23      195.25     15.19 o
   3  11   3       29.63       42.76     21.54 <
   4  11   3      263.03      275.10     25.37 o
   5  11   3       19.47       34.14     27.87 <
  -3  -9   4       26.99       18.22     54.33 <
  -2  -9   4        1.94        8.62     21.87 <
  -1  -9   4        3.83       12.97     32.94 <
   0  -9   4       87.25       87.10     22.07 o
   1  -9   4        0.19       -8.60     16.14 <
   2  -9   4      132.10      129.60     26.91 o
   3  -9   4        7.49       19.82     25.19 <
  -5  -8   4      101.77      110.83     28.17 o
  -4  -8   4        0.09       -8.37     24.42 <
  -3  -8   4        9.26       11.74     18.08 <
  -2  -8   4      134.87      146.74     18.43 o
  -1  -8   4      109.03      119.44     17.32 o
   0  -8   4       97.56      110.51     16.58 o
   1  -8   4       65.67       53.96     17.58 o
   2  -8   4       13.39        9.19     24.42 <
   3  -8   4       72.90       79.92     23.60 o
   4  -8   4       42.02       39.62     24.72 <
   5  -8   4       26.65       18.35     33.13 <
   6  -8   4      431.10      438.16     29.30 o
  -6  -7   4      733.82      732.78     31.76 o
  -5  -7   4       24.22       46.96     21.87 <
  -4  -7   4       54.33       31.10     24.82 <
  -3  -7   4        2.42        3.42     16.45 <
  -2  -7   4       32.50       25.61     15.08 <
  -1  -7   4        5.53        8.27     22.32 <
   0  -7   4     1348.07     1296.55     24.23 o
   1  -7   4        1.95       -5.33      9.94 <
   2  -7   4       89.00       99.26     18.11 o
   3  -7   4        5.54       10.05     16.58 <
   4  -7   4      714.90      681.05     26.84 o
   5  -7   4        5.46       23.95     18.92 <
   6  -7   4      516.03      523.59     26.90 o
   7  -7   4        1.03       -6.57     25.07 <
  -7  -6   4       20.11       27.02     24.99 <
  -6  -6   4        7.60       -4.56     15.30 <
  -5  -6   4      321.02      350.73     22.05 o
  -4  -6   4        0.11      -10.10     31.99 <
  -3  -6   4       11.95       12.62     12.96 <
  -2  -6   4       81.95       86.93     12.42 o
  -1  -6   4      278.93      274.11     13.93 o
   0  -6   4      173.27      161.97     12.22 o
   1  -6   4       30.85       26.33      9.99 <
   2  -6   4       83.07       67.83     14.47 o
   3  -6   4        3.42       12.58     16.97 <
   4  -6   4        8.98        9.33     16.67 <
   5  -6   4       35.02       35.44     17.00 <
   6  -6   4      325.87      308.59     21.39 o
   7  -6   4        4.78       -5.61     29.20 <
   8  -6   4       97.37      120.42     24.99 o
  -8  -5   4      116.20      117.79     25.60 o
  -7  -5   4        0.21        1.75     15.27 <
  -6  -5   4      968.38      937.60     30.05 o
  -5  -5   4        3.00        1.49     16.40 <
  -4  -5   4      271.56      239.15     13.25 o
  -3  -5   4        1.67        2.28     20.50 <
  -2  -5   4       94.45      102.66     10.78 o
  -1  -5   4        2.96        2.81     11.03 <
   0  -5   4     3108.43     3020.52     30.31 o
   1  -5   4       34.26       38.83      9.20 o
   2  -5   4        5.59        9.62      9.38 <
   3  -5   4        1.68        1.34      5.99 <
   4  -5   4     5118.10     4939.30     54.74 o
   5  -5   4        0.19        2.29     25.19 <
   6  -5   4       16.81       19.69     22.19 <
   7  -5   4       14.12       26.93     19.81 <
   8  -5   4       10.34       14.93     23.63 <
   9  -5   4       11.22        6.73     23.67 <
  -9  -4   4      111.81       88.20     26.65 o
  -8  -4   4        7.83       -1.97     17.59 <
  -7  -4   4       71.04       67.70     19.48 o
  -6  -4   4       30.74       39.46     16.10 <
  -5  -4   4       74.10       78.24     11.24 o
  -4  -4   4      643.82      692.38     17.16 o
  -3  -4   4       65.77       77.27      9.97 o
  -2  -4   4      194.51      194.86     10.96 o
  -1  -4   4      130.76      130.77      9.96 o
   0  -4   4     1302.85     1294.84     19.13 o
   1  -4   4      250.62      258.44      8.76 o
   2  -4   4      235.99      227.02      8.24 o
   3  -4   4       23.70       17.98     12.54 <
   4  -4   4      140.62      138.16     14.54 o
   5  -4   4        7.83        3.73     19.35 <
   6  -4   4      489.69      508.85     21.59 o
   7  -4   4      163.07      171.03     18.21 o
   8  -4   4       33.18       43.16     23.91 <
   9  -4   4        0.22        5.00     18.18 <
  10  -4   4        0.82       11.59     17.72 <
  -9  -3   4        0.79       -1.67     18.59 <
  -8  -3   4      403.22      420.08     23.89 o
  -7  -3   4        0.00        4.28     15.17 <
  -6  -3   4      549.95      531.45     16.32 o
  -5  -3   4        5.09        0.82      7.87 <
  -4  -3   4      829.80      881.92     17.60 o
  -3  -3   4       48.29       50.21      8.75 o
  -2  -3   4      162.90      137.20      9.34 o
  -1  -3   4        5.43        3.82      9.20 <
   0  -3   4      668.51      754.78     13.99 o
   1  -3   4       18.93       17.07      7.01 <
   2  -3   4     2490.90     2475.52     22.67 o
   3  -3   4       12.56        4.00      8.27 <
   4  -3   4      563.31      520.51     18.54 o
   5  -3   4        0.79        2.46     11.90 <
   6  -3   4      265.26      225.73     15.94 o
   7  -3   4       32.80       32.85     15.77 <
   8  -3   4      385.50      364.39     20.79 o
   9  -3   4        0.03      -11.67     16.28 <
  10  -3   4      104.34       85.12     24.75 o
  -9  -2   4        2.58        0.80     20.30 <
  -8  -2   4        4.81       -0.22     55.01 <
  -7  -2   4       26.27       24.96     17.58 <
  -6  -2   4      370.00      379.25     12.57 o
  -5  -2   4        1.41       -0.95      9.62 <
  -4  -2   4     1167.85     1161.66     16.71 o
  -3  -2   4      160.19      157.70      8.27 o
  -2  -2   4     1443.47     1490.15     16.14 o
  -1  -2   4       87.73       96.91      5.74 o
   0  -2   4       56.62       48.42      4.58 o
   1  -2   4        3.69        3.45      3.58 <
   2  -2   4       19.98       28.11      6.73 o
   3  -2   4       64.84       60.95      9.92 o
   4  -2   4     1143.25     1150.61     22.76 o
   5  -2   4        0.51       -3.12      7.18 <
   6  -2   4      442.98      442.04     12.83 o
   7  -2   4       80.48       74.76     10.82 o
   8  -2   4     1318.23     1290.99     30.47 o
   9  -2   4       12.86        1.39     13.66 <
  10  -2   4       14.31        4.38     28.91 <
  11  -2   4       10.72        4.25     18.91 <
 -10  -1   4      101.00      103.13     26.35 o
  -9  -1   4        9.34        8.94     20.39 <
  -8  -1   4      356.16      359.47     17.78 o
  -7  -1   4        4.84        8.00     12.91 <
  -6  -1   4     1837.58     1871.15     22.52 o
  -5  -1   4        2.76        5.48      5.16 <
  -4  -1   4     1334.47     1334.23     16.99 o
  -3  -1   4        0.22        5.81      4.80 <
  -2  -1   4      574.81      592.82     10.50 o
  -1  -1   4       28.87       35.92      5.10 o
   0  -1   4     2634.01     3202.20     15.33 o
   1  -1   4        0.64        2.40      3.70 <
   2  -1   4     3280.52     3549.45     15.88 o
   3  -1   4        6.59       12.41      8.63 <
   4  -1   4       11.94       20.49      6.38 o
   5  -1   4       35.55       33.89      5.48 o
   6  -1   4      291.12      284.02      8.59 o
   7  -1   4       52.39       55.32      8.42 o
   8  -1   4      174.24      163.05     12.13 o
   9  -1   4       12.23       10.12     15.17 <
  10  -1   4       77.25       84.85     20.54 o
  11  -1   4       17.84       11.43     22.35 <
 -10   0   4       83.31       82.52     26.41 o
  -9   0   4        2.22        3.51     18.39 <
  -8   0   4       11.10        2.11     17.00 <
  -7   0   4        2.45        1.47      8.30 <
  -6   0   4        9.51       11.32      8.24 <
  -5   0   4        0.49        3.90      8.94 <
  -4   0   4     1327.99     1245.86     16.05 o
  -3   0   4        2.18        5.39      5.20 <
  -2   0   4       63.67       52.25      5.59 o
  -1   0   4        9.26       12.16      4.55 <
   0   0   4      702.95      630.06      7.89 o
   1   0   4        4.71        5.47      7.52 <
   2   0   4     1443.09     1498.76     10.65 o
   3   0   4       18.54       16.97      4.15 o
   4   0   4     3323.10     3513.08     23.62 o
   5   0   4       13.61       18.52      5.95 o
   6   0   4     1688.71     1703.61     16.74 o
   7   0   4        5.94        8.26     12.31 <
   8   0   4     2057.95     2093.39     26.04 o
   9   0   4        0.15        2.31     13.88 <
  10   0   4       30.54       35.84     17.49 <
  11   0   4       23.93       12.98     30.71 <
 -10   1   4       34.34       37.09     22.57 <
  -9   1   4        0.86       -8.13     29.94 <
  -8   1   4      218.60      255.21     15.26 o
  -7   1   4        0.30       -0.43    104.57 <
  -6   1   4      731.64      693.65     14.59 o
  -5   1   4       58.32       51.65      7.49 o
  -4   1   4     1192.74     1234.22     17.77 o
  -3   1   4       41.32       47.78      6.60 o
  -2   1   4      234.83      301.10      7.45 o
  -1   1   4       54.26       56.67      4.67 o
   0   1   4       29.62       43.46      4.04 o
   1   1   4       46.18       53.13      4.13 o
   2   1   4     2261.28     2300.48     16.57 o
   3   1   4        6.23        7.17      5.02 <
   4   1   4      165.91      141.08      5.88 o
   5   1   4       52.66       62.20      6.55 o
   6   1   4      627.09      593.25     12.85 o
   7   1   4       57.33       55.90      9.02 o
   8   1   4        0.49       -4.83     11.63 <
   9   1   4       22.61       30.54     11.41 <
  10   1   4       25.63       19.18     18.13 <
  11   1   4        2.52        6.93     11.04 <
 -10   2   4      202.86      225.27     22.11 o
  -9   2   4       10.07        7.66     22.97 <
  -8   2   4       67.73       60.47     12.26 o
  -7   2   4        0.00       -0.87     10.10 <
  -6   2   4       18.77        5.64      9.51 <
  -5   2   4       47.64       40.31      8.59 o
  -4   2   4      471.44      404.03     11.60 o
  -3   2   4       19.96       20.08      6.20 o
  -2   2   4     3006.62     3131.28     23.09 o
  -1   2   4       39.73       40.65      5.42 o
   0   2   4       20.08       14.07      5.53 <
   1   2   4      210.24      210.42      7.76 o
   2   2   4       65.67       74.57      4.94 o
   3   2   4        8.99        7.42      9.51 <
   4   2   4     2230.82     2441.78     17.19 o
   5   2   4      141.76      126.00      5.65 o
   6   2   4      352.37      313.54      9.22 o
   7   2   4       17.99       11.98      7.99 <
   8   2   4     1427.65     1492.12     19.77 o
   9   2   4        2.81        8.11     14.77 <
  10   2   4       24.98       22.75     19.45 <
  11   2   4        0.93        7.85     17.70 <
  -9   3   4       54.07       49.66     18.00 <
  -8   3   4       10.87       12.24     12.12 <
  -7   3   4        0.49        1.82      7.74 <
  -6   3   4      199.51      185.19      9.68 o
  -5   3   4       78.15       66.55      7.03 o
  -4   3   4      166.31      189.96      7.56 o
  -3   3   4      110.26      117.73      7.25 o
  -2   3   4     3018.07     3294.41     21.86 o
  -1   3   4      140.47      145.30      7.19 o
   0   3   4      158.76      159.97      6.74 o
   1   3   4      127.33      135.88      7.36 o
   2   3   4     4049.24     4096.50     18.77 o
   3   3   4      110.80      112.80      6.68 o
   4   3   4      231.91      194.02      7.95 o
   5   3   4       71.99      103.24      7.35 o
   6   3   4       91.37       82.98      6.38 o
   7   3   4      469.26      508.24     13.04 o
   8   3   4        0.40        0.71     12.02 <
   9   3   4        0.91       -1.39      8.01 <
  10   3   4      299.28      339.41     20.86 o
  11   3   4        2.41       -2.92     16.81 <
  -9   4   4       26.97       18.04     18.91 <
  -8   4   4       27.78       24.50     18.75 <
  -7   4   4       35.50       31.52     10.69 <
  -6   4   4      210.58      193.70      9.39 o
  -5   4   4        4.49        5.17     10.29 <
  -4   4   4     2096.09     2221.39     22.29 o
  -3   4   4       51.14       52.05      8.02 o
  -2   4   4     3730.04     3686.39     27.37 o
  -1   4   4        1.81        2.53      3.87 <
   0   4   4      726.40      676.69      8.74 o
   1   4   4       21.36       26.41      3.89 o
   2   4   4     1811.57     1935.11     14.99 o
   3   4   4       44.86       34.37      4.76 o
   4   4   4      400.56      354.68      8.26 o
   5   4   4       25.80       30.53      6.46 o
   6   4   4        3.06        1.65      4.82 <
   7   4   4      112.23      105.00      9.19 o
   8   4   4      371.58      367.05     18.98 o
   9   4   4        0.02       -2.44      9.00 <
  10   4   4      294.69      242.58     20.36 o
  11   4   4       45.89       29.40     29.16 <
  -9   5   4       78.81       79.48     14.98 o
  -8   5   4        4.85       17.99     14.67 <
  -7   5   4       20.57       23.34     14.64 <
  -6   5   4      684.69      705.29     18.83 o
  -5   5   4        7.19        9.98     13.16 <
  -4   5   4        2.44        5.56      8.98 <
  -3   5   4      325.27      308.77     11.66 o
  -2   5   4       59.95       62.42      8.32 o
  -1   5   4        0.01       -0.13      3.76 <
   0   5   4       96.60       84.60      6.01 o
   1   5   4        8.05       10.84      4.34 <
   2   5   4      374.51      373.27      8.77 o
   3   5   4      975.41     1042.76     13.34 o
   4   5   4      249.96      251.03      8.15 o
   5   5   4        4.75       10.25     10.49 <
   6   5   4      262.20      254.50      8.39 o
   7   5   4      721.20      723.34     22.97 o
   8   5   4       14.32       12.84     13.27 <
   9   5   4       82.06       47.67     18.36 <
  10   5   4     1171.85     1156.80     33.91 o
  11   5   4      126.93       75.90     27.36 <
  -8   6   4       35.52       39.11     16.90 <
  -7   6   4        4.13        8.94     19.41 <
  -6   6   4      461.76      422.11     16.39 o
  -5   6   4        4.02        7.45     13.56 <
  -4   6   4     3727.69     3779.97     35.77 o
  -3   6   4       70.77       76.44     10.23 o
  -2   6   4      247.90      234.88     11.03 o
  -1   6   4        8.28        6.57      6.60 <
   0   6   4     1416.91     1423.92     18.72 o
   1   6   4       68.85       66.61      5.79 o
   2   6   4        0.07        1.30      6.75 <
   3   6   4        2.14        3.16      3.96 <
   4   6   4       38.08       46.24      8.96 o
   5   6   4        2.86       -1.01      5.59 <
   6   6   4      240.04      234.40     11.89 o
   7   6   4       53.85       48.68     15.43 o
   8   6   4      158.32      160.94     17.18 o
   9   6   4       26.04       15.46     20.71 <
  10   6   4     1131.54     1070.04     34.49 o
  -8   7   4      417.78      455.92     22.59 o
  -7   7   4       10.54        7.01     27.82 <
  -6   7   4      205.43      210.88     16.10 o
  -5   7   4       78.18       81.13     13.73 o
  -4   7   4      511.83      505.69     15.96 o
  -3   7   4        9.20        3.77     11.57 <
  -2   7   4        7.51        9.24     12.51 <
  -1   7   4        9.26        5.09      6.61 <
   0   7   4       21.07       18.20      8.77 <
   1   7   4       42.29       34.67      7.29 o
   2   7   4      481.24      485.92     14.39 o
   3   7   4      827.61      864.99     17.47 o
   4   7   4       66.86       79.83     10.32 o
   5   7   4      473.69      463.47     14.70 o
   6   7   4        2.87        7.29     20.70 <
   7   7   4       10.57       -7.56     10.80 <
   8   7   4      123.36      112.59     18.70 o
   9   7   4       65.48       77.01     21.08 o
  10   7   4      255.10      292.26     26.68 o
  -7   8   4       15.23       36.71     25.85 <
  -6   8   4       34.87       34.23     18.81 <
  -5   8   4        1.18        5.10     20.79 <
  -4   8   4      150.07      161.21     13.63 o
  -3   8   4        2.42        4.28      9.94 <
  -2   8   4      339.30      342.07     14.29 o
  -1   8   4       18.26       11.80     13.72 <
   0   8   4        0.45        3.10     25.52 <
   1   8   4       57.90       65.77      8.46 o
   2   8   4        3.93        7.47     33.89 <
   3   8   4        5.98        8.20      9.30 <
   4   8   4      128.86      112.54     11.76 o
   5   8   4       52.64       54.69     12.57 o
   6   8   4      129.52      108.93     17.57 o
   7   8   4        3.46       -8.57     14.75 <
   8   8   4      721.48      740.85     29.62 o
   9   8   4       28.59       24.51     24.17 <
  -6   9   4      140.51      145.87     28.69 o
  -5   9   4       17.34       20.16     19.16 <
  -4   9   4      159.97      152.50     16.96 o
  -3   9   4       14.93       15.16     13.80 <
  -2   9   4        4.08       -0.29     13.99 <
  -1   9   4       16.87       17.62     63.20 <
   0   9   4      432.95      428.10     15.53 o
   1   9   4      153.26      140.92     10.21 o
   2   9   4      260.22      278.89     12.68 o
   3   9   4        4.88       12.29     11.72 <
   4   9   4      536.93      555.74     17.60 o
   5   9   4      106.61       97.76     14.43 o
   6   9   4        9.57       26.34     38.24 <
   7   9   4        6.12       15.30     23.83 <
   8   9   4       19.68       19.61     17.58 <
  -4  10   4        7.04        4.98     39.70 <
  -3  10   4        1.69        6.49    205.37 <
  -2  10   4      313.45      335.06     17.39 o
  -1  10   4       38.23       34.64     15.96 <
   0  10   4        8.67        3.75     16.11 <
   1  10   4       16.66        9.72     16.31 <
   2  10   4       38.46       38.30     12.86 <
   3  10   4      118.49      126.08     16.20 o
   4  10   4       24.58       17.84     17.80 <
   5  10   4       39.48       45.96     17.00 <
   6  10   4      179.81      194.25     23.81 o
   7  10   4       32.93       17.08     33.01 <
  -2  11   4       14.66       20.66     23.27 <
  -1  11   4        4.28       -2.86     89.26 <
   0  11   4      311.08      312.63     19.51 o
   1  11   4       23.59       15.61     25.91 <
   2  11   4      121.95      134.36     15.13 o
   3  11   4        0.24       -0.21     16.06 <
   4  11   4      378.48      392.10     25.31 o
   5  11   4       10.94        4.06     21.33 <
   0  -9   5      250.61      253.50     23.65 o
   1  -9   5       13.91       19.15     23.84 <
  -4  -8   5       94.89       95.11     28.47 o
  -3  -8   5       30.06       26.46     28.95 <
  -2  -8   5      414.14      485.74     20.79 o
  -1  -8   5       29.79       22.40     32.74 <
   0  -8   5       91.07      108.39     18.94 o
   1  -8   5       23.29       24.24     22.18 <
   2  -8   5       12.27       -3.59     11.00 <
   3  -8   5       24.68        2.01     26.64 <
   4  -8   5       77.13       66.95     27.57 <
   5  -8   5        0.08       -5.36     10.87 <
  -5  -7   5       32.01       38.24     28.07 <
  -4  -7   5        3.64       29.86     24.34 <
  -3  -7   5        0.00        0.61     27.01 <
  -2  -7   5       27.50       34.56     16.77 <
  -1  -7   5       28.80       47.76     16.30 <
   0  -7   5      674.87      704.13     19.89 o
   1  -7   5        3.23        8.65     18.74 <
   2  -7   5      414.34      404.37     23.14 o
   3  -7   5        0.17        1.57     13.01 <
   4  -7   5      179.97      185.41     21.96 o
   5  -7   5        6.89        6.14     12.71 <
   6  -7   5      115.24      115.42     24.87 o
  -6  -6   5       12.01       -3.60     18.31 <
  -5  -6   5      258.48      235.19     21.93 o
  -4  -6   5      127.58      142.69     15.69 o
  -3  -6   5       91.94       93.16     15.14 o
  -2  -6   5       10.95       13.50     17.56 <
  -1  -6   5       13.34       22.28     13.79 <
   0  -6   5       99.83       99.86     13.03 o
   1  -6   5      105.15       94.71     11.44 o
   2  -6   5      338.19      278.39     19.30 o
   3  -6   5       35.18       30.19     16.11 <
   4  -6   5       47.93       40.07     17.20 <
   5  -6   5        0.71       14.60     11.25 <
   6  -6   5      384.88      421.48     23.90 o
   7  -6   5        1.58      -23.16     21.30 <
   8  -6   5      134.71      127.68     28.08 o
  -7  -5   5        2.08        3.43     22.67 <
  -6  -5   5      235.67      280.45     21.74 o
  -5  -5   5       42.02       33.55     19.77 <
  -4  -5   5      154.77      182.41     14.21 o
  -3  -5   5       35.32       29.27     13.97 <
  -2  -5   5      283.52      270.98     13.86 o
  -1  -5   5        1.55        1.99      9.97 <
   0  -5   5      866.53      882.42     18.88 o
   1  -5   5        1.92        0.83      8.16 <
   2  -5   5     4431.75     4366.16     51.87 o
   3  -5   5        2.09        3.74     11.27 <
   4  -5   5       51.19       47.61     15.57 o
   5  -5   5       10.61        8.68     12.57 <
   6  -5   5      797.84      693.48     26.78 o
   7  -5   5        5.29        2.79     18.32 <
   8  -5   5       29.91       29.81     32.91 <
   9  -5   5       16.53        9.67     21.59 <
  -8  -4   5      101.86       88.10     24.61 o
  -7  -4   5       46.10       47.91     20.81 <
  -6  -4   5        3.59        7.32     21.83 <
  -5  -4   5      101.47       95.16     13.14 o
  -4  -4   5      289.63      301.04     14.12 o
  -3  -4   5      283.95      290.61     13.31 o
  -2  -4   5       29.47       33.86     10.14 o
  -1  -4   5        0.02        5.72     12.77 <
   0  -4   5      285.24      285.01     12.08 o
   1  -4   5      102.75       97.72      9.95 o
   2  -4   5      107.67      101.60      7.58 o
   3  -4   5        0.43       -4.42     11.41 <
   4  -4   5      131.83      111.40     15.29 o
   5  -4   5       11.39       12.78     14.47 <
   6  -4   5       56.11       78.02     16.21 o
   7  -4   5      118.01      107.69     17.76 o
   8  -4   5      141.53      129.70     19.88 o
   9  -4   5       45.47       19.11    623.62 <
  -8  -3   5      248.26      287.53     23.47 o
  -7  -3   5        0.12        0.93     21.85 <
  -6  -3   5      303.93      297.50     14.62 o
  -5  -3   5        0.46       10.78      9.50 <
  -4  -3   5      259.48      283.38     12.99 o
  -3  -3   5        2.73        8.08      8.16 <
  -2  -3   5      300.50      264.04     11.76 o
  -1  -3   5        1.51        1.30      6.52 <
   0  -3   5     1030.63      996.34     16.84 o
   1  -3   5        0.27        0.64      2.57 <
   2  -3   5     5097.64     5126.07     34.35 o
   3  -3   5        2.29       -2.19     13.66 <
   4  -3   5      274.85      264.51     15.99 o
   5  -3   5        2.21        7.32      8.70 <
   6  -3   5     2506.14     2356.36     38.69 o
   7  -3   5        0.00       -5.87     10.80 <
   8  -3   5      554.83      564.44     24.29 o
   9  -3   5       26.38       31.15     28.47 <
  10  -3   5       17.46       17.01     26.90 <
  -9  -2   5       97.63       89.30     25.96 o
  -8  -2   5        0.86        3.95     20.20 <
  -7  -2   5      233.22      218.83     18.58 o
  -6  -2   5      221.60      228.75     11.62 o
  -5  -2   5       22.10       22.06     10.40 <
  -4  -2   5     1304.53     1309.30     18.66 o
  -3  -2   5       55.60       58.92      7.98 o
  -2  -2   5      433.22      461.20     11.18 o
  -1  -2   5       38.10       38.10      6.53 o
   0  -2   5     1204.92     1250.88     13.22 o
   1  -2   5        1.77        3.01      3.38 <
   2  -2   5      121.19      120.25      6.34 o
   3  -2   5       32.49       31.13      9.95 o
   4  -2   5      533.61      527.64     18.24 o
   5  -2   5       85.38       75.85     12.43 o
   6  -2   5       55.19       52.74     13.79 o
   7  -2   5       10.03       24.57     16.81 <
   8  -2   5      355.39      386.75     20.41 o
   9  -2   5      190.16      166.55     19.90 o
  10  -2   5      112.29       94.13     24.42 o
  -9  -1   5        8.22        4.62     23.03 <
  -8  -1   5       36.51       60.66     17.51 o
  -7  -1   5        0.03       -0.36     11.11 <
  -6  -1   5     1809.78     1781.83     23.10 o
  -5  -1   5        3.99        4.45     11.30 <
  -4  -1   5      283.58      281.25     10.49 o
  -3  -1   5        6.05        8.92      6.92 <
  -2  -1   5      635.40      690.67     12.09 o
  -1  -1   5        2.31        2.86      5.20 <
   0  -1   5     1929.44     1958.75     16.68 o
   1  -1   5       14.45       14.49      4.18 o
   2  -1   5      211.27      278.47      6.69 o
   3  -1   5       16.14       14.17      5.83 <
   4  -1   5      431.87      396.60     10.40 o
   5  -1   5        0.38        1.03     17.22 <
   6  -1   5       19.92       12.70      5.59 <
   7  -1   5        7.38       14.59      9.60 <
   8  -1   5       47.80       44.48     14.63 o
   9  -1   5       52.77       45.28     19.46 <
  10  -1   5      540.95      586.11     24.83 o
  11  -1   5        0.25       11.88     28.59 <
  -9   0   5        0.05       -4.43     20.35 <
  -8   0   5      111.87      105.49     16.40 o
  -7   0   5        5.42       11.00     10.72 <
  -6   0   5       39.85       50.08      9.79 o
  -5   0   5        2.14        5.95      7.98 <
  -4   0   5     2359.98     2254.15     22.35 o
  -3   0   5       36.27       36.26      6.65 o
  -2   0   5      109.73      110.49      7.72 o
  -1   0   5       30.06       37.43      5.37 o
   0   0   5     1293.07     1327.18     13.24 o
   1   0   5       44.75       46.64      4.72 o
   2   0   5     3192.92     3429.72     17.40 o
   3   0   5       37.75       47.16      5.22 o
   4   0   5     1322.66     1359.04     11.98 o
   5   0   5      191.09      192.24      7.05 o
   6   0   5     1645.13     1713.37     16.85 o
   7   0   5       30.34       22.20     10.22 <
   8   0   5      671.21      683.82     16.62 o
   9   0   5       55.82       56.42     14.40 o
  10   0   5      172.99      158.78     19.81 o
  11   0   5        5.78        6.81    207.44 <
  -9   1   5        3.23       -7.45     24.16 <
  -8   1   5      284.85      256.00     16.44 o
  -7   1   5        7.17        8.14     11.59 <
  -6   1   5     1066.26     1026.76     17.98 o
  -5   1   5       10.37       10.21     14.53 <
  -4   1   5      791.33      781.54     15.71 o
  -3   1   5       13.11        9.27      7.81 <
  -2   1   5       10.54       11.57      6.01 <
  -1   1   5       13.27       14.10      4.78 <
   0   1   5      464.31      460.86      7.91 o
   1   1   5      190.66      199.61      5.48 o
   2   1   5      499.88      424.71      6.81 o
   3   1   5       10.90       13.87      4.10 o
   4   1   5      113.26      104.86      5.24 o
   5   1   5       79.23       78.11      5.96 o
   6   1   5       16.12       11.10      6.81 <
   7   1   5       56.44       59.66      9.55 o
   8   1   5        0.64        0.10      7.10 <
   9   1   5       72.44       70.96     11.78 o
  10   1   5      286.47      264.15     16.53 o
  11   1   5        6.24        0.67     14.22 <
  -9   2   5       24.32       15.11     29.94 <
  -8   2   5        1.46        9.62     10.40 <
  -7   2   5        0.00       -1.19     24.29 <
  -6   2   5        0.70       12.20      8.11 <
  -5   2   5       25.93       26.92      9.17 <
  -4   2   5      932.32     1030.22     17.60 o
  -3   2   5        8.86        7.45      6.18 <
  -2   2   5      133.76       83.81      7.27 o
  -1   2   5       61.45       65.69      6.23 o
   0   2   5       28.45       31.20      4.33 o
   1   2   5        0.93       -0.99      4.41 <
   2   2   5      212.98      237.32      7.38 o
   3   2   5        4.84        2.13     11.68 <
   4   2   5     4271.13     4365.94     27.21 o
   5   2   5       27.14       20.32      6.80 <
   6   2   5     1200.61     1214.74     13.38 o
   7   2   5        0.43       -3.64     11.21 <
   8   2   5     1428.32     1443.82     19.66 o
   9   2   5        0.40       -4.50      8.89 <
  10   2   5      133.28      119.48     16.47 o
  11   2   5        9.26       18.98     20.36 <
  -9   3   5       10.21       11.66     20.21 <
  -8   3   5       64.60       78.23     14.10 o
  -7   3   5        0.84        2.77     10.55 <
  -6   3   5      151.94      152.36     11.28 o
  -5   3   5        5.99       12.19     10.03 <
  -4   3   5       61.70       41.36      8.28 o
  -3   3   5       58.62       53.71      7.33 o
  -2   3   5        9.10        5.79      5.52 <
  -1   3   5       31.35       28.75      6.08 o
   0   3   5     1079.05     1131.09     19.65 o
   1   3   5      133.41      140.05      9.44 o
   2   3   5      918.62      858.02     10.85 o
   3   3   5      162.77      159.88      5.58 o
   4   3   5     1008.44      991.99     12.05 o
   5   3   5      106.39      100.93      6.58 o
   6   3   5        2.46        0.35      5.63 <
   7   3   5       53.15       56.73      8.26 o
   8   3   5       28.21       20.61     11.09 <
   9   3   5       16.84       12.85     19.36 <
  10   3   5      249.60      251.42     19.70 o
  11   3   5        6.66       28.54     24.87 <
  -9   4   5       47.62       36.52     18.45 <
  -8   4   5        5.72       12.77     10.99 <
  -7   4   5        4.71       12.28     17.45 <
  -6   4   5       12.17       13.45     10.38 <
  -5   4   5        2.40       -1.35     12.46 <
  -4   4   5      906.36      939.25     13.89 o
  -3   4   5        0.11        3.38      7.05 <
  -2   4   5      170.51      140.54      8.46 o
  -1   4   5        1.28       -0.57      4.38 <
   0   4   5     2537.94     2532.64     21.09 o
   1   4   5      260.06      253.26      8.22 o
   2   4   5        2.48        3.24      3.40 <
   3   4   5      211.20      230.85      8.54 o
   4   4   5      253.57      221.42      8.80 o
   5   4   5       46.41       52.13      6.88 o
   6   4   5      753.33      842.73     15.68 o
   7   4   5        1.53       -1.37      7.30 <
   8   4   5      336.45      308.06     17.46 o
   9   4   5       32.66       32.95     17.78 <
  10   4   5       32.50       39.22     20.51 <
  11   4   5        3.57       -3.01     31.73 <
  -8   5   5      101.01      106.97     16.01 o
  -7   5   5       11.51       18.81     11.02 <
  -6   5   5       30.08       16.16     11.11 <
  -5   5   5       34.14       40.64     10.29 o
  -4   5   5      384.51      395.15     12.35 o
  -3   5   5        0.07       -2.11     14.05 <
  -2   5   5      772.40      787.66     11.89 o
  -1   5   5      975.71     1007.26     12.18 o
   0   5   5      525.59      511.91      8.74 o
   1   5   5       26.99       36.63      5.14 o
   2   5   5      832.01      828.96     10.88 o
   3   5   5      124.08      133.53      6.86 o
   4   5   5      620.90      655.10     13.66 o
   5   5   5        3.08       11.61      7.43 <
   6   5   5      158.89      145.42      8.43 o
   7   5   5        0.80        3.10    183.94 <
   8   5   5       79.29       83.09     16.18 o
   9   5   5      144.70      121.93     18.16 o
  10   5   5      264.44      256.82     21.53 o
  11   5   5        7.21        8.11     19.25 <
  -8   6   5        9.72        8.52     12.75 <
  -7   6   5        9.22       14.71     11.11 <
  -6   6   5      544.86      535.56     16.02 o
  -5   6   5       29.36       21.61     11.55 <
  -4   6   5        6.59        5.02      9.79 <
  -3   6   5       32.47       28.15     10.38 <
  -2   6   5     3170.02     3088.46     29.46 o
  -1   6   5      252.97      259.82      9.20 o
   0   6   5      359.59      410.25      8.98 o
   1   6   5        1.87       -1.39      3.53 <
   2   6   5     1353.55     1427.44     15.11 o
   3   6   5       10.83       11.03      7.72 <
   4   6   5      430.21      399.67     12.63 o
   5   6   5        7.17       11.79      6.90 <
   6   6   5      439.67      438.01     13.74 o
   7   6   5       39.17       39.49     16.92 <
   8   6   5       69.05       71.88     16.75 o
   9   6   5      116.96      124.94     20.48 o
  10   6   5        0.05        0.52     19.94 <
  -7   7   5        0.00       -1.37     14.93 <
  -6   7   5       17.42       23.14     17.22 <
  -5   7   5        5.82       13.17     12.97 <
  -4   7   5      736.83      734.52     18.79 o
  -3   7   5       15.01       16.65     12.28 <
  -2   7   5      342.08      350.50     13.23 o
  -1   7   5      743.84      776.56     16.82 o
   0   7   5       16.45       15.66      9.97 <
   1   7   5        9.04        7.96      8.11 <
   2   7   5      349.85      364.45     10.22 o
   3   7   5      105.43       84.81      9.90 o
   4   7   5       92.40      104.57     10.01 o
   5   7   5       71.99       66.82     10.60 o
   6   7   5      189.54      163.85     11.94 o
   7   7   5       22.22       10.01     21.99 <
   8   7   5      206.36      208.94     19.81 o
   9   7   5       70.40       59.57     25.10 <
  10   7   5      355.17      397.14     27.06 o
  -6   8   5      108.11      107.37     19.78 o
  -5   8   5        8.07        8.13     12.94 <
  -4   8   5       24.75       26.70     14.95 <
  -3   8   5        0.07       -5.62     30.19 <
  -2   8   5     1999.13     2025.68     27.65 o
  -1   8   5       73.00       69.39     12.17 o
   0   8   5       33.31       26.43     10.86 <
   1   8   5        0.54        0.81      6.24 <
   2   8   5      617.05      662.98     12.92 o
   3   8   5       53.92       63.05     11.20 o
   4   8   5     1736.56     1685.26     25.81 o
   5   8   5       13.31       13.58     12.07 <
   6   8   5      152.83      181.99     17.36 o
   7   8   5       21.28        4.53     25.85 <
   8   8   5       63.82       55.65     23.01 <
   9   8   5       78.59      108.40     25.13 o
  -5   9   5      104.63       93.48     19.79 o
  -4   9   5       89.41       83.47     17.85 o
  -3   9   5      234.62      247.68     16.11 o
  -2   9   5        0.02       10.60     11.39 <
  -1   9   5       26.93       18.11     15.20 <
   0   9   5      195.75      205.92     13.38 o
   1   9   5       22.41       15.46     10.76 <
   2   9   5      105.01      106.05      9.81 o
   3   9   5       74.00       65.71     11.63 o
   4   9   5      518.65      549.68     17.97 o
   5   9   5      163.59      142.48     14.09 o
   6   9   5      111.04       91.44     19.70 o
   7   9   5      198.08      190.62     20.97 o
   8   9   5        3.15        8.58     20.36 <
  -4  10   5       67.98       51.87     26.71 <
  -3  10   5        4.64       22.39     26.69 <
  -2  10   5      104.89      110.53     23.28 o
  -1  10   5        5.46       -1.92     17.06 <
   0  10   5       65.73       64.47     20.49 o
   1  10   5       99.13      107.49     15.64 o
   2  10   5       25.85       32.47     14.52 <
   3  10   5       62.41       58.54     14.93 o
   4  10   5      465.45      444.73     18.06 o
   5  10   5        0.19       -1.98     16.59 <
   6  10   5      181.52      194.98     24.08 o
   7  10   5        1.50       23.79     24.93 <
  -2  11   5       27.82       27.29     25.72 <
  -1  11   5        0.09        6.96     18.00 <
   0  11   5      149.36      166.23     25.39 o
   1  11   5       11.22       -2.61     21.15 <
   2  11   5      334.57      377.01     19.66 o
   3  11   5        0.07        4.71    723.93 <
   4  11   5      264.76      304.01     16.86 o
   5  11   5        0.74       12.39     21.87 <
  -2  -8   6      250.17      255.69     30.73 o
  -1  -8   6       13.91        7.69     32.59 <
   0  -8   6      295.78      301.26     21.39 o
   1  -8   6        4.26        3.41     15.77 <
   2  -8   6        4.35       -2.00     39.12 <
   3  -8   6        3.32        3.28     27.47 <
  -4  -7   6        5.51       -7.51     22.92 <
  -3  -7   6        4.27       14.27     17.91 <
  -2  -7   6       22.31       14.05     19.63 <
  -1  -7   6       20.79       18.52     21.78 <
   0  -7   6      240.38      263.42     22.63 o
   1  -7   6       17.51       18.46     21.10 <
   2  -7   6      122.30      105.76     22.09 o
   3  -7   6        7.74        7.85     30.29 <
   4  -7   6        8.41        9.94     31.78 <
   5  -7   6        6.89       10.67     26.88 <
   6  -7   6        0.42      -11.65     23.17 <
  -5  -6   6       91.07       67.64     26.31 <
  -4  -6   6      167.25      185.86     18.46 o
  -3  -6   6       36.34       30.56     17.88 <
  -2  -6   6        4.98        1.92     11.20 <
  -1  -6   6       50.38       44.09     15.37 <
   0  -6   6      252.33      259.67     15.41 o
   1  -6   6       25.63       21.67     16.77 <
   2  -6   6      175.74      165.82     19.33 o
   3  -6   6        3.48        8.52     15.73 <
   4  -6   6      157.22      144.07     20.18 o
   5  -6   6        0.01       21.50     20.71 <
   6  -6   6      505.93      492.38     26.08 o
   7  -6   6        7.03        5.24     16.85 <
  -6  -5   6      222.25      234.94     24.73 o
  -5  -5   6       47.35       43.65     23.38 <
  -4  -5   6        1.19        9.91     11.93 <
  -3  -5   6       35.53       36.46     14.84 <
  -2  -5   6      391.00      355.52     15.87 o
  -1  -5   6        3.71        3.03     17.06 <
   0  -5   6      200.60      192.78     13.19 o
   1  -5   6       14.21       18.10      9.51 <
   2  -5   6     1251.76     1280.93     31.76 o
   3  -5   6        0.01        8.87     14.17 <
   4  -5   6      409.91      337.52     20.62 o
   5  -5   6       20.12        5.70     17.41 <
   6  -5   6      120.39       95.59     19.49 o
   7  -5   6        1.58       12.94     23.11 <
   8  -5   6      658.34      695.02     30.13 o
  -7  -4   6       17.51       24.64     26.83 <
  -6  -4   6        5.66       16.38     22.02 <
  -5  -4   6      146.34      141.02     15.32 o
  -4  -4   6       18.50       25.09     13.13 <
  -3  -4   6      446.68      460.52     16.22 o
  -2  -4   6        3.83        5.83      7.46 <
  -1  -4   6       58.28       52.18     10.88 o
   0  -4   6       60.40       55.43     10.79 o
   1  -4   6        5.49        8.05      7.30 <
   2  -4   6      233.45      213.60     16.91 o
   3  -4   6        3.76       15.44     13.40 <
   4  -4   6      498.08      482.71     21.87 o
   5  -4   6        0.07       -0.47     14.88 <
   6  -4   6      115.56      116.57     17.62 o
   7  -4   6      180.20      167.81     19.83 o
   8  -4   6      167.91      175.36     23.82 o
   9  -4   6       44.83       39.94     32.46 <
  -8  -3   6        4.08       -0.07     13.20 <
  -7  -3   6       12.35       25.04     20.42 <
  -6  -3   6     1178.31     1164.06     32.59 o
  -5  -3   6        7.96        6.45     11.78 <
  -4  -3   6      816.64      786.79     16.10 o
  -3  -3   6       20.95       19.73      9.21 <
  -2  -3   6        5.89        8.28      8.44 <
  -1  -3   6        7.65        2.71      7.71 <
   0  -3   6     1586.21     1533.26     21.56 o
   1  -3   6        0.16        0.91     24.04 <
   2  -3   6     2051.60     2021.70     18.61 o
   3  -3   6        0.03        5.17     42.85 <
   4  -3   6     3560.33     3375.13     44.16 o
   5  -3   6       25.26       30.32     14.34 <
   6  -3   6      256.17      252.33     17.69 o
   7  -3   6        1.21        1.36     59.53 <
   8  -3   6       23.10        5.76     17.02 <
   9  -3   6        1.96        2.13     28.49 <
  10  -3   6      487.92      552.86     30.21 o
  -8  -2   6        5.56        2.56     17.95 <
  -7  -2   6      302.15      298.76     17.45 o
  -6  -2   6       24.20       28.30     12.04 <
  -5  -2   6      113.22      114.80     10.99 o
  -4  -2   6      827.82      833.68     16.58 o
  -3  -2   6      115.19      107.48      9.16 o
  -2  -2   6       81.56       82.66      8.52 o
  -1  -2   6      115.69      110.92      7.89 o
   0  -2   6      467.16      476.79      9.94 o
   1  -2   6       17.38       12.37      6.67 <
   2  -2   6      220.46      226.26      6.64 o
   3  -2   6      129.57      130.45      9.03 o
   4  -2   6      130.48      116.93     13.09 o
   5  -2   6       79.72       55.43     13.40 o
   6  -2   6      179.89      159.30     15.12 o
   7  -2   6      123.27      119.47     16.19 o
   8  -2   6       14.16       18.70     20.62 <
   9  -2   6      202.14      177.22     22.30 o
  10  -2   6       77.68       89.87     27.81 o
  -8  -1   6      115.13      106.74     18.63 o
  -7  -1   6        0.00        2.80     31.62 <
  -6  -1   6      582.35      585.10     15.64 o
  -5  -1   6        0.90        2.66     18.52 <
  -4  -1   6       26.21       20.09     13.83 <
  -3  -1   6        0.13        6.94      6.03 <
  -2  -1   6        4.03        7.85      6.81 <
  -1  -1   6        0.17        4.77      7.13 <
   0  -1   6      114.36      102.05      6.89 o
   1  -1   6        6.24       12.20      5.31 <
   2  -1   6     3939.59     3988.22     22.14 o
   3  -1   6        1.36        5.87      4.21 <
   4  -1   6      435.84      384.91     11.17 o
   5  -1   6      104.82       96.60     12.26 o
   6  -1   6      117.78      133.24     13.75 o
   7  -1   6        0.50       -1.04      6.86 <
   8  -1   6       12.75       23.93     15.78 <
   9  -1   6        0.55        0.20     19.55 <
  10  -1   6      727.75      798.91     28.33 o
  -9   0   6        2.64       -4.37     19.74 <
  -8   0   6      110.44      122.48     17.85 o
  -7   0   6       42.90       28.15     13.42 <
  -6   0   6      228.70      220.58     11.57 o
  -5   0   6      171.15      165.37     10.28 o
  -4   0   6     1830.60     1826.87     21.63 o
  -3   0   6        3.76        5.81      7.15 <
  -2   0   6      470.45      451.94     12.37 o
  -1   0   6        1.79        1.95     10.42 <
   0   0   6       81.84       77.24      6.25 o
   1   0   6       34.00       30.67      5.38 o
   2   0   6        1.37        4.62      4.12 <
   3   0   6      165.31      171.55      7.25 o
   4   0   6     1799.31     1902.31     17.94 o
   5   0   6      412.26      429.96      9.31 o
   6   0   6      311.33      328.29      9.30 o
   7   0   6       43.14       44.96      8.30 o
   8   0   6      479.58      476.09     20.09 o
   9   0   6        2.19        6.00     25.24 <
  10   0   6       41.51       55.67     21.26 <
  11   0   6       96.50       92.88     25.06 o
  -9   1   6       10.00       11.41     22.98 <
  -8   1   6      726.25      751.94     23.38 o
  -7   1   6       12.89       12.85     10.81 <
  -6   1   6      207.83      213.24     11.53 o
  -5   1   6        6.25       10.02     16.43 <
  -4   1   6     1163.47     1106.58     19.27 o
  -3   1   6       13.76       14.81     11.83 <
  -2   1   6       49.81       55.06      7.63 o
  -1   1   6        0.53        2.46      3.92 <
   0   1   6      917.92      989.89     11.93 o
   1   1   6        0.54        4.69      6.22 <
   2   1   6     4098.19     4181.75     22.52 o
   3   1   6      159.07      173.81      6.75 o
   4   1   6      583.76      633.09     10.20 o
   5   1   6      189.17      187.66      6.68 o
   6   1   6       53.27       49.69      9.22 o
   7   1   6       13.86       20.13     10.80 <
   8   1   6      375.57      398.71     13.73 o
   9   1   6        0.22        1.16     11.98 <
  10   1   6       96.40      100.75     21.06 o
  11   1   6       20.34       34.96     23.96 <
  -9   2   6        3.47       -9.62     38.25 <
  -8   2   6       19.02       23.33     15.94 <
  -7   2   6        1.15        1.32     38.95 <
  -6   2   6      125.82      120.24     10.88 o
  -5   2   6       17.28       11.46     10.53 <
  -4   2   6      722.63      734.59     16.20 o
  -3   2   6       30.32       30.29      8.19 o
  -2   2   6      429.32      417.97     11.42 o
  -1   2   6       28.52       21.59      5.34 o
   0   2   6      135.37      137.05      5.63 o
   1   2   6       80.38       82.39      4.92 o
   2   2   6       71.21       63.49      5.06 o
   3   2   6      152.36      170.71      7.54 o
   4   2   6     5196.52     5360.33     27.43 o
   5   2   6        0.76        0.25     23.96 <
   6   2   6      758.43      820.73     13.05 o
   7   2   6       14.24        9.13      7.89 <
   8   2   6     1585.19     1574.34     20.53 o
   9   2   6        7.86       11.56     15.80 <
  10   2   6        5.82        2.36     12.54 <
  11   2   6       28.79       30.32     20.53 <
  -8   3   6      334.85      391.67     16.14 o
  -7   3   6        9.44        1.78    128.03 <
  -6   3   6      305.99      340.76     14.29 o
  -5   3   6       23.77       30.49     10.60 <
  -4   3   6      359.17      302.69     11.96 o
  -3   3   6       33.99       29.82      8.08 o
  -2   3   6      286.04      302.77     10.36 o
  -1   3   6       36.32       37.39      6.26 o
   0   3   6        2.21       -4.35     13.01 <
   1   3   6       67.69       63.22      9.20 o
   2   3   6     1079.54     1054.22      8.78 o
   3   3   6      201.47      205.75      6.03 o
   4   3   6      205.76      190.33      6.47 o
   5   3   6      132.43      145.35      7.08 o
   6   3   6        0.01        0.03     10.37 <
   7   3   6      184.70      176.06      7.89 o
   8   3   6        1.66        2.09     10.39 <
   9   3   6        2.55       14.65     13.21 <
  10   3   6      122.61      133.54     21.17 o
  11   3   6       40.39       23.97     24.37 <
  -8   4   6        0.23        2.77     15.92 <
  -7   4   6        5.47       -4.12     34.58 <
  -6   4   6        0.12        4.66     13.73 <
  -5   4   6        0.06        6.56      8.32 <
  -4   4   6      516.98      493.77     14.61 o
  -3   4   6        0.12       -7.14     11.12 <
  -2   4   6      621.65      638.12     13.81 o
  -1   4   6        0.04        1.82      6.37 <
   0   4   6       75.07       62.72     10.08 o
   1   4   6       59.98       60.26      9.57 o
   2   4   6        0.10        0.83      5.34 <
   3   4   6       63.22       74.71      6.23 o
   4   4   6     2272.74     2318.58     20.18 o
   5   4   6        1.62        8.92      7.94 <
   6   4   6      675.50      688.36     14.58 o
   7   4   6        4.74        4.85      7.60 <
   8   4   6      582.35      578.93     15.53 o
   9   4   6        4.31        5.70     11.60 <
  10   4   6       47.05       36.13     22.09 <
  11   4   6        3.07       17.74     24.74 <
  -8   5   6      373.29      398.30     16.96 o
  -7   5   6       10.34       28.88     15.53 <
  -6   5   6        4.63       10.91     11.95 <
  -5   5   6       30.12       27.93     10.88 <
  -4   5   6       18.10       12.35     13.14 <
  -3   5   6       86.57      100.63      9.68 o
  -2   5   6     1142.55     1201.45     25.76 o
  -1   5   6        8.49        9.94      6.40 <
   0   5   6       61.30       35.66      6.74 o
   1   5   6        1.66        2.04     14.74 <
   2   5   6     2336.13     2354.52     22.15 o
   3   5   6       22.72       35.28      6.70 o
   4   5   6      119.54      116.54      8.55 o
   5   5   6      201.67      196.01      9.84 o
   6   5   6       43.65       48.06      9.22 o
   7   5   6      129.08      122.16      9.16 o
   8   5   6      100.03      101.16     15.81 o
   9   5   6        7.86       10.12     23.03 <
  10   5   6      172.20      187.54     21.04 o
  11   5   6        3.05        0.23     34.89 <
  -7   6   6        7.01        8.54     14.08 <
  -6   6   6      122.81      136.18     12.86 o
  -5   6   6        0.49       -0.21     14.21 <
  -4   6   6      622.61      619.67     15.30 o
  -3   6   6       84.86       76.90      9.59 o
  -2   6   6     1479.79     1432.28     16.47 o
  -1   6   6       66.59       60.07      7.32 o
   0   6   6        2.08        2.28      3.01 <
   1   6   6      129.55      122.15      8.73 o
   2   6   6      624.15      660.93      9.41 o
   3   6   6       53.21       55.06      6.92 o
   4   6   6      753.85      739.99     15.54 o
   5   6   6       61.09       54.34      9.70 o
   6   6   6        0.37        2.00     11.87 <
   7   6   6        3.88        0.75     10.99 <
   8   6   6      489.79      506.05     22.37 o
   9   6   6       47.96       41.77     22.86 <
  10   6   6        3.14        2.79     11.52 <
  -7   7   6        4.69       11.30     35.68 <
  -6   7   6       56.44       60.33     15.68 o
  -5   7   6       44.60       46.05     13.25 o
  -4   7   6       37.27       33.51     12.74 <
  -3   7   6      142.75      123.71     10.62 o
  -2   7   6        2.75        5.88      8.16 <
  -1   7   6       75.76       68.91      8.91 o
   0   7   6      933.82      929.70     13.44 o
   1   7   6      716.93      761.60     12.76 o
   2   7   6       34.44       36.46      6.55 o
   3   7   6        5.88        6.13      6.49 <
   4   7   6      425.03      456.77     14.30 o
   5   7   6       24.76       24.36     10.65 <
   6   7   6      204.37      173.05     12.24 o
   7   7   6      174.66      176.18     16.91 o
   8   7   6      189.31      194.81     19.68 o
   9   7   6        5.71        3.63     12.34 <
  10   7   6      499.67      530.57     27.67 o
  -6   8   6       80.54       90.14     17.62 o
  -5   8   6        2.54       10.16     13.47 <
  -4   8   6     1099.49     1134.97     21.25 o
  -3   8   6       25.42       24.04     12.14 <
  -2   8   6      101.09       98.55     11.24 o
  -1   8   6       55.35       47.10     10.54 o
   0   8   6      467.55      471.21     13.18 o
   1   8   6      349.28      369.71     15.09 o
   2   8   6       93.90       90.84      8.94 o
   3   8   6       38.13       32.49      9.91 o
   4   8   6       72.57       65.93      9.98 o
   5   8   6        0.38       -6.88     10.41 <
   6   8   6      491.60      504.43     16.25 o
   7   8   6       36.69       36.59     19.45 <
   8   8   6      186.74      170.15     21.81 o
   9   8   6      136.57      126.99     25.59 o
  -5   9   6      163.54      164.48     21.28 o
  -4   9   6       75.71       94.01     23.73 o
  -3   9   6       80.22       71.04     21.50 o
  -2   9   6        0.24        0.88     41.61 <
  -1   9   6       21.27       24.25     22.31 <
   0   9   6      288.97      305.88     19.28 o
   1   9   6      288.54      283.32     14.80 o
   2   9   6        3.63        7.04     10.44 <
   3   9   6       23.28       14.65     13.52 <
   4   9   6      199.29      209.85     12.12 o
   5   9   6       97.78       86.00     14.20 o
   6   9   6      130.88      127.31     19.76 o
   7   9   6       38.10       38.19     24.17 <
   8   9   6      149.47      140.26     23.94 o
  -4  10   6       98.97       76.65     28.94 <
  -3  10   6        2.93       -2.02     26.42 <
  -2  10   6       65.27       60.44     23.01 <
  -1  10   6       11.00       -0.27     31.31 <
   0  10   6        6.42        1.30     34.57 <
   1  10   6       74.80       78.09     20.25 o
   2  10   6      128.39      136.59     13.32 o
   3  10   6        0.10        6.12     12.61 <
   4  10   6       36.62       29.38     17.96 <
   5  10   6       31.83       28.35     16.90 <
   6  10   6     1181.18     1196.59     34.45 o
   7  10   6       38.19       18.99     20.64 <
  -2  11   6       32.45       35.72     24.69 <
  -1  11   6      125.75      115.93     27.34 o
   0  11   6      144.89      160.62     25.41 o
   1  11   6        1.17      -13.65     26.78 <
   2  11   6      109.81      130.64     19.37 o
   3  11   6        7.04       17.02     31.57 <
   4  11   6       92.03      107.23     18.78 o
   5  11   6      133.93      109.21     20.71 o
  -2  -7   7       33.43       56.27     28.28 <
  -1  -7   7        0.97        6.84    462.79 <
   0  -7   7      372.18      384.59     21.16 o
   1  -7   7        8.73       17.78     19.81 <
   2  -7   7       82.47       75.71     25.50 <
   3  -7   7        0.34        5.70     30.43 <
   4  -7   7        1.20       -6.14     21.01 <
  -4  -6   7      318.09      352.61     26.81 o
  -3  -6   7        0.95       -2.47     17.98 <
  -2  -6   7      191.20      184.49     18.48 o
  -1  -6   7        2.88       11.17     10.34 <
   0  -6   7      118.66      120.79     21.31 o
   1  -6   7       23.10       19.18     15.02 <
   2  -6   7       76.89       63.49     20.47 o
   3  -6   7        0.30        3.64     14.08 <
   4  -6   7       62.19       56.97     23.23 <
   5  -6   7        0.01       -4.78     17.73 <
   6  -6   7      143.19      169.15     26.23 o
  -5  -5   7        3.73        0.53     21.07 <
  -4  -5   7       24.97       21.85     13.79 <
  -3  -5   7       20.73       22.77     22.80 <
  -2  -5   7       12.39       15.30     18.77 <
  -1  -5   7        2.09        5.60     19.22 <
   0  -5   7      815.88      807.09     19.94 o
   1  -5   7       10.36        7.46     14.26 <
   2  -5   7      372.36      401.39     21.99 o
   3  -5   7        5.80        4.03     12.16 <
   4  -5   7       15.05       13.82     21.82 <
   5  -5   7       12.52       13.75     23.62 <
   6  -5   7       14.48       14.51     20.07 <
   7  -5   7       22.42       24.49     25.47 <
  -6  -4   7       14.82       31.16     26.28 <
  -5  -4   7       30.32       28.78     22.59 <
  -4  -4   7      157.97      154.02     16.04 o
  -3  -4   7      169.12      162.45     14.81 o
  -2  -4   7        9.16       17.48     13.73 <
  -1  -4   7       17.56       12.39     12.57 <
   0  -4   7       31.74       39.07     12.44 o
   1  -4   7        3.56       15.92     10.02 <
   2  -4   7      196.02      198.26     17.65 o
   3  -4   7        0.22        0.01     14.78 <
   4  -4   7      324.08      299.60     19.26 o
   5  -4   7        0.89        5.88     17.45 <
   6  -4   7      282.88      280.92     20.77 o
   7  -4   7       24.89       26.38     21.66 <
   8  -4   7      220.75      204.88     25.41 o
  -7  -3   7        9.49       13.40     27.98 <
  -6  -3   7      230.42      249.65     21.52 o
  -5  -3   7        0.26       -5.30     12.38 <
  -4  -3   7       11.70       15.08     11.56 <
  -3  -3   7       73.70       69.75      9.91 o
  -2  -3   7      527.24      495.03     12.37 o
  -1  -3   7       13.26       15.50     26.80 <
   0  -3   7     2436.86     2451.01     23.88 o
   1  -3   7        2.01        0.99      7.34 <
   2  -3   7      970.49      951.18     25.66 o
   3  -3   7        0.21        0.63     11.60 <
   4  -3   7      179.30      160.61     25.87 o
   5  -3   7       29.23       30.74     16.28 <
   6  -3   7      260.30      213.66     18.46 o
   7  -3   7       33.67       33.95     21.91 <
   8  -3   7       87.13       74.93     22.44 o
   9  -3   7        0.42       -8.04     17.55 <
  -7  -2   7      190.60      157.99     19.12 o
  -6  -2   7       20.24       19.24     16.44 <
  -5  -2   7       34.36       35.55     13.57 <
  -4  -2   7      763.86      761.46     17.01 o
  -3  -2   7      120.73      113.98     10.25 o
  -2  -2   7       61.74       51.74      8.69 o
  -1  -2   7       53.85       50.61      8.18 o
   0  -2   7       10.69        7.00      5.94 <
   1  -2   7       32.23       32.35      6.99 o
   2  -2   7      231.73      213.90      7.08 o
   3  -2   7        1.02        1.89      5.72 <
   4  -2   7      380.87      367.46     18.00 o
   5  -2   7      164.51      140.76     15.50 o
   6  -2   7      116.26      111.06     15.42 o
   7  -2   7        8.48        8.11     69.86 <
   8  -2   7       12.13       17.93     20.03 <
   9  -2   7      387.67      436.14     25.00 o
  10  -2   7       94.01       85.70     28.16 o
  -8  -1   7      457.13      483.01     22.19 o
  -7  -1   7       10.97        9.06     18.22 <
  -6  -1   7        6.26       -2.00     11.87 <
  -5  -1   7       17.41        9.52     11.12 <
  -4  -1   7      887.18      939.19     17.77 o
  -3  -1   7        1.27       -0.46      8.95 <
  -2  -1   7     5030.64     5015.30     33.97 o
  -1  -1   7        0.01       -0.29      7.39 <
   0  -1   7       84.07       82.85      7.60 o
   1  -1   7       11.49        6.26     14.65 <
   2  -1   7     3685.63     3608.24     22.61 o
   3  -1   7        3.91        4.52      4.50 <
   4  -1   7        0.02       -0.67     28.51 <
   5  -1   7        6.09       14.69     12.96 <
   6  -1   7     1346.63     1266.27     28.65 o
   7  -1   7       24.51       32.30     15.83 <
   8  -1   7      774.49      833.38     26.81 o
   9  -1   7        5.80        5.33     17.98 <
  10  -1   7       20.71       45.22     25.95 <
  -8   0   7       59.52       67.05     20.45 o
  -7   0   7      124.29      106.47     17.06 o
  -6   0   7      197.42      190.85     12.31 o
  -5   0   7      139.80      128.73     10.58 o
  -4   0   7     1086.22     1114.29     18.56 o
  -3   0   7       37.50       43.16      8.49 o
  -2   0   7      351.69      335.87     10.70 o
  -1   0   7        0.01        3.66      9.01 <
   0   0   7       13.58       12.25      9.02 <
   1   0   7        0.01        1.34      4.52 <
   2   0   7        0.09        2.73     17.08 <
   3   0   7        1.33        0.29      4.27 <
   4   0   7     1208.29     1252.76     16.11 o
   5   0   7      769.64      789.24     13.71 o
   6   0   7        8.85        9.01      9.29 <
   7   0   7      371.38      368.44     12.99 o
   8   0   7      184.93      161.14     17.16 o
   9   0   7       95.70      118.34     19.23 o
  10   0   7      248.08      278.66     22.94 o
  -8   1   7       33.86       49.62     17.37 <
  -7   1   7        6.36       -0.41     16.63 <
  -6   1   7      728.80      720.12     17.41 o
  -5   1   7        8.61        5.01      9.98 <
  -4   1   7      145.00      130.11      9.35 o
  -3   1   7        6.86        6.28      8.24 <
  -2   1   7      767.12      814.83     15.65 o
  -1   1   7        0.10        4.10      7.56 <
   0   1   7        3.75        6.87      5.11 <
   1   1   7       55.62       55.46      7.22 o
   2   1   7      134.42      120.53      6.86 o
   3   1   7       19.84       20.38      6.83 <
   4   1   7      303.75      295.00     10.05 o
   5   1   7        4.43        5.89     15.52 <
   6   1   7       67.98       80.72      6.90 o
   7   1   7      133.96      143.40      9.06 o
   8   1   7       89.63       89.30     10.41 o
   9   1   7        8.71       12.09     71.57 <
  10   1   7      743.17      771.23     28.89 o
  11   1   7        0.31       11.98    157.83 <
  -8   2   7      191.06      187.48     20.16 o
  -7   2   7        1.38       -0.81     10.89 <
  -6   2   7      117.37      141.96     11.78 o
  -5   2   7        0.29        8.81     24.68 <
  -4   2   7     1267.55     1279.50     21.65 o
  -3   2   7       28.84       30.34      9.13 o
  -2   2   7      332.37      335.26     11.54 o
  -1   2   7       37.32       33.27      6.25 o
   0   2   7        1.05        2.24      4.21 <
   1   2   7       52.88       53.33      5.53 o
   2   2   7      577.84      598.31      9.87 o
   3   2   7      122.76      127.18      6.49 o
   4   2   7     1517.83     1535.13     18.67 o
   5   2   7      212.27      204.77      7.87 o
   6   2   7      652.12      674.33     11.21 o
   7   2   7      475.37      498.08     11.93 o
   8   2   7      340.28      321.44     11.39 o
   9   2   7        9.97        2.16     11.59 <
  10   2   7       36.77       27.80     21.13 <
  11   2   7       10.37       12.57     19.44 <
  -8   3   7      201.02      243.27     16.94 o
  -7   3   7       10.87        3.93     14.63 <
  -6   3   7      618.48      602.42     18.26 o
  -5   3   7       41.26       34.94     11.52 o
  -4   3   7      144.94      149.45     10.86 o
  -3   3   7       10.07       10.64      9.88 <
  -2   3   7       15.32       23.03      7.62 o
  -1   3   7       11.05       13.79      7.48 <
   0   3   7        1.18       13.74      9.23 <
   1   3   7      157.22      147.03      7.70 o
   2   3   7        8.68        3.77      3.39 <
   3   3   7        2.05        0.96      3.31 <
   4   3   7      430.31      421.77      8.44 o
   5   3   7      248.55      250.67      7.63 o
   6   3   7      278.99      272.69      8.43 o
   7   3   7      198.18      180.59      8.13 o
   8   3   7        0.04        1.34     22.20 <
   9   3   7        9.51       13.02     11.44 <
  10   3   7      668.67      697.21     21.38 o
  11   3   7       11.63       11.26     24.08 <
  -8   4   7       20.83       26.03     25.33 <
  -7   4   7        4.81        9.65      9.64 <
  -6   4   7       29.98       45.13     13.77 o
  -5   4   7        0.67       -0.41     15.87 <
  -4   4   7      339.08      344.61     13.48 o
  -3   4   7       20.52       12.29     10.85 <
  -2   4   7      280.62      264.10     10.97 o
  -1   4   7        2.07        2.73      5.84 <
   0   4   7      241.09      227.34     13.51 o
   1   4   7        4.75       10.58     16.70 <
   2   4   7      354.69      345.12     14.51 o
   3   4   7       37.24       32.12      6.82 o
   4   4   7     1918.77     1990.40     19.34 o
   5   4   7        0.30       -0.60     10.76 <
   6   4   7     1214.29     1187.37     18.90 o
   7   4   7       15.16       13.23     10.58 <
   8   4   7      388.00      385.81     13.79 o
   9   4   7        4.41       11.76     15.75 <
  10   4   7      149.91      146.12     22.79 o
  11   4   7        0.01        7.74     14.42 <
  -7   5   7        2.10        8.37     14.77 <
  -6   5   7       52.05       49.93     14.54 o
  -5   5   7       25.07       31.15     12.54 <
  -4   5   7       92.83       94.40     11.22 o
  -3   5   7       28.44       26.84      9.75 <
  -2   5   7      382.55      383.15     12.69 o
  -1   5   7       30.95       29.47      6.53 o
   0   5   7      646.59      645.93     19.76 o
   1   5   7        0.23        2.10      8.52 <
   2   5   7      290.56      265.28     14.38 o
   3   5   7      186.11      182.54      8.92 o
   4   5   7      952.96     1002.65     15.07 o
   5   5   7       98.50       94.38      8.33 o
   6   5   7      166.98      160.21     10.56 o
   7   5   7      198.33      208.56     11.87 o
   8   5   7        1.35       -9.95      9.97 <
   9   5   7       14.07        9.52     20.02 <
  10   5   7      169.38      153.70     22.79 o
  -7   6   7        0.00       12.31     26.75 <
  -6   6   7       34.85       35.70     16.96 <
  -5   6   7        0.85        1.27     26.39 <
  -4   6   7      163.57      155.50     12.21 o
  -3   6   7        7.00        4.25     10.48 <
  -2   6   7      494.65      469.26     14.21 o
  -1   6   7       49.02       57.82      8.91 o
   0   6   7       10.53        5.74      5.98 <
   1   6   7       33.01       25.35     11.67 <
   2   6   7       36.22       30.06     10.32 <
   3   6   7       24.52       24.98      7.37 o
   4   6   7      448.63      437.06     11.90 o
   5   6   7       67.02       76.23      8.93 o
   6   6   7      668.88      686.65     16.46 o
   7   6   7       63.53       71.35     12.55 o
   8   6   7       12.88       18.11     18.01 <
   9   6   7        9.14       18.98     21.63 <
  10   6   7       28.73       25.89     26.37 <
  -6   7   7       68.49       87.32     23.12 o
  -5   7   7       11.41       15.35     19.26 <
  -4   7   7        0.56        4.98     12.94 <
  -3   7   7       42.30       52.55     15.15 o
  -2   7   7      422.19      388.67     19.26 o
  -1   7   7      288.39      285.84     17.35 o
   0   7   7      809.30      821.27     24.45 o
   1   7   7       50.60       32.40     12.98 <
   2   7   7      232.77      232.33     15.58 o
   3   7   7       11.58        9.92     11.95 <
   4   7   7      462.50      483.38     13.25 o
   5   7   7        0.35       -3.44     11.83 <
   6   7   7      414.67      403.67     14.41 o
   7   7   7      113.97      119.12     17.01 o
   8   7   7        1.45        0.79     27.01 <
   9   7   7        2.50        1.13     25.63 <
  10   7   7      394.69      395.44     26.57 o
  -6   8   7       36.68       32.15     24.21 <
  -5   8   7        3.67        6.69     56.77 <
  -4   8   7      223.71      226.38     17.09 o
  -3   8   7       21.49       29.85     14.87 <
  -2   8   7      730.53      729.17     21.01 o
  -1   8   7      164.19      154.35     16.01 o
   0   8   7      100.02       91.54     15.53 o
   1   8   7       56.56       47.81     15.06 o
   2   8   7        3.10        2.47     15.13 <
   3   8   7       76.53       88.00      9.79 o
   4   8   7      176.99      178.62     10.85 o
   5   8   7       15.19       14.60     11.80 <
   6   8   7      313.69      338.31     14.84 o
   7   8   7       43.16       28.19     19.57 <
   8   8   7       88.31       57.05     21.32 <
   9   8   7       63.87       45.79     24.42 <
  -5   9   7        0.60       -1.37     73.62 <
  -4   9   7       41.14       33.29     20.10 <
  -3   9   7      168.76      159.02     18.04 o
  -2   9   7      184.81      156.92     15.79 o
  -1   9   7      119.05      115.02     15.24 o
   0   9   7       61.93       64.86     16.91 o
   1   9   7      162.08      128.63     16.49 o
   2   9   7      326.41      357.36     19.74 o
   3   9   7      101.66      109.48     11.51 o
   4   9   7       45.81       35.95     12.38 <
   5   9   7       47.96       49.96     12.97 o
   6   9   7        7.41        1.25     64.87 <
   7   9   7        0.57        5.98     16.97 <
   8   9   7      316.03      314.79     24.81 o
  -3  10   7       44.17       20.71     24.76 <
  -2  10   7      690.76      713.39     23.69 o
  -1  10   7        6.30       12.68     14.26 <
   0  10   7       10.42       -5.66     15.04 <
   1  10   7        0.97        6.06     15.00 <
   2  10   7       11.86        0.43     23.27 <
   3  10   7      108.14       92.98     18.44 o
   4  10   7      932.21      946.73     25.43 o
   5  10   7       98.44       77.82     18.75 o
   6  10   7        6.93       11.49     22.69 <
   7  10   7        0.48       10.56     28.39 <
  -1  11   7      117.29      123.50     22.79 o
   0  11   7      261.95      298.07     21.41 o
   1  11   7        6.83       -3.49     22.54 <
   2  11   7       11.46        8.44     19.26 <
   3  11   7        9.34       25.92     27.66 <
   4  11   7       37.16       42.47     20.95 <
   5  11   7        0.98       -1.81     19.07 <
  -3  -6   8        3.15       -3.36     21.69 <
  -2  -6   8      147.86      145.60     28.67 o
  -1  -6   8        1.12        8.65     14.87 <
   0  -6   8      291.30      312.14     24.62 o
   1  -6   8        3.38        8.58     16.51 <
   2  -6   8       57.92       76.77     24.90 o
   3  -6   8        5.39        7.89    105.78 <
   4  -6   8        7.31        5.26     39.27 <
   5  -6   8        0.17       21.08     26.74 <
  -4  -5   8       46.26       53.65     24.91 <
  -3  -5   8        8.55       -1.19     59.00 <
  -2  -5   8      149.93      136.63     18.81 o
  -1  -5   8        0.00        2.03     21.98 <
   0  -5   8      172.51      196.01     20.86 o
   1  -5   8        3.53       -5.52      9.97 <
   2  -5   8      226.83      204.42     21.40 o
   3  -5   8        3.00        8.34     21.19 <
   4  -5   8       40.32       49.95     21.58 <
   5  -5   8       12.52       19.02     30.75 <
   6  -5   8      156.98      192.38     24.80 o
   7  -5   8        1.20        4.44     26.61 <
  -5  -4   8        0.00       -2.85     26.90 <
  -4  -4   8      380.89      386.60     19.11 o
  -3  -4   8       13.86        8.34     14.43 <
  -2  -4   8        0.71        8.05     16.32 <
  -1  -4   8        6.71        3.71     68.90 <
   0  -4   8      144.75      124.71     14.28 o
   1  -4   8        7.81       16.70     14.36 <
   2  -4   8      333.70      276.66     19.76 o
   3  -4   8        0.00        7.20     13.75 <
   4  -4   8      376.74      339.45     21.90 o
   5  -4   8        0.66       -5.59     33.02 <
   6  -4   8      139.06      120.76     22.66 o
   7  -4   8       33.61       17.69     25.06 <
   8  -4   8       87.01       99.98     26.89 o
  -6  -3   8       89.35      111.52     25.58 o
  -5  -3   8        3.17       10.97     15.53 <
  -4  -3   8        0.03        3.19     21.08 <
  -3  -3   8       16.18        8.38     52.55 <
  -2  -3   8      666.85      647.52     14.46 o
  -1  -3   8       10.39        9.32     13.00 <
   0  -3   8       39.47       65.49     10.37 o
   1  -3   8        5.83        4.25     12.50 <
   2  -3   8     2278.14     2104.98     38.13 o
   3  -3   8        8.61        8.02     13.36 <
   4  -3   8       11.15        0.70     13.29 <
   5  -3   8        7.74        7.36     11.58 <
   6  -3   8       10.66       19.44     16.42 <
   7  -3   8        0.84        9.42     21.03 <
   8  -3   8      415.30      429.38     25.86 o
   9  -3   8       17.29        4.21     23.56 <
  -7  -2   8       31.72       40.04     24.04 <
  -6  -2   8        0.22       -0.52     68.26 <
  -5  -2   8       46.52       40.59     14.55 <
  -4  -2   8       81.02       82.32     12.37 o
  -3  -2   8       32.95       35.62     11.17 o
  -2  -2   8        0.17       -2.15      8.15 <
  -1  -2   8      129.58      130.33      9.92 o
   0  -2   8        1.58        9.36      8.41 <
   1  -2   8       19.17       17.99      7.18 <
   2  -2   8      769.38      723.89     12.55 o
   3  -2   8       37.57       30.36     11.41 <
   4  -2   8      631.76      648.42     23.13 o
   5  -2   8       49.41       47.56     16.44 <
   6  -2   8       41.15       36.22     18.68 <
   7  -2   8       18.53       -1.14     50.25 <
   8  -2   8      101.08       82.33     22.29 o
   9  -2   8       81.36       87.48     26.04 o
  -7  -1   8       13.36        0.12     29.35 <
  -6  -1   8      215.82      227.07     14.99 o
  -5  -1   8       18.98       19.94     13.94 <
  -4  -1   8      514.79      493.61     15.11 o
  -3  -1   8        4.06       -0.40      8.05 <
  -2  -1   8       95.95       89.68      9.56 o
  -1  -1   8       12.17       11.87      8.17 <
   0  -1   8     1214.11     1227.05     17.30 o
   1  -1   8       24.52       21.98      8.04 <
   2  -1   8     3792.46     3835.73     25.12 o
   3  -1   8       17.08       17.23      6.36 <
   4  -1   8      172.68      163.87      9.18 o
   5  -1   8        0.15        4.89     11.95 <
   6  -1   8       27.96       34.18     16.08 <
   7  -1   8        6.55        9.70     10.21 <
   8  -1   8       21.80       27.03     20.37 <
   9  -1   8        0.93        8.33    159.76 <
  10  -1   8      274.48      307.86     26.93 o
  -7   0   8        3.88        2.61     15.86 <
  -6   0   8       79.43       74.96     14.52 o
  -5   0   8      209.03      212.76     12.62 o
  -4   0   8      231.86      228.75     12.02 o
  -3   0   8       19.59       17.86     10.69 <
  -2   0   8      383.03      390.62     12.02 o
  -1   0   8       30.92       37.81      9.61 o
   0   0   8      129.12      127.75      9.58 o
   1   0   8      284.20      268.13     11.04 o
   2   0   8       57.68       58.28      8.88 o
   3   0   8        1.99       -0.33      7.26 <
   4   0   8      625.57      613.40     12.97 o
   5   0   8       79.81       76.52      8.59 o
   6   0   8        2.05        5.56     23.10 <
   7   0   8       76.24       64.31     16.38 o
   8   0   8        2.50        3.77     16.20 <
   9   0   8       19.94       30.21     20.88 <
  10   0   8      333.05      327.19     24.98 o
  -7   1   8        3.30        0.03     11.41 <
  -6   1   8       47.65       53.84     13.94 o
  -5   1   8       17.25       18.22     11.61 <
  -4   1   8      157.16      157.83     10.56 o
  -3   1   8        6.78        8.25      8.55 <
  -2   1   8      112.50      131.74     10.21 o
  -1   1   8        6.81       12.22     28.44 <
   0   1   8     3675.38     3803.73     25.89 o
   1   1   8      110.94      114.16      9.11 o
   2   1   8      268.60      278.28      9.07 o
   3   1   8        2.17        4.23      6.34 <
   4   1   8      612.31      574.38     13.51 o
   5   1   8       33.81       33.96      7.89 o
   6   1   8      700.94      771.82     14.56 o
   7   1   8        0.00        1.37     10.91 <
   8   1   8        6.01        6.64     20.23 <
   9   1   8        2.26        5.75     14.54 <
  10   1   8      587.04      635.93     26.00 o
  -7   2   8       40.06       55.02     17.06 o
  -6   2   8      143.55      154.47     13.48 o
  -5   2   8       46.49       46.48     11.43 o
  -4   2   8      985.89      967.25     20.36 o
  -3   2   8        5.03        0.58     10.44 <
  -2   2   8      382.92      371.92     12.85 o
  -1   2   8       34.66       36.06      7.62 o
   0   2   8        0.98       -1.46     93.73 <
   1   2   8      113.96      115.19      7.06 o
   2   2   8       38.48       45.82      6.46 o
   3   2   8       80.00       82.68      7.12 o
   4   2   8      859.00      873.68     15.77 o
   5   2   8       41.46       51.25      8.88 o
   6   2   8      329.83      330.17      9.16 o
   7   2   8      369.20      386.27     10.08 o
   8   2   8        0.28       -6.11     12.68 <
   9   2   8      264.48      271.96     15.36 o
  10   2   8       20.24       20.88     22.99 <
  -7   3   8       19.52       20.90     14.66 <
  -6   3   8       48.16       36.70     14.32 <
  -5   3   8       13.71       12.35     18.26 <
  -4   3   8      936.31      942.48     19.93 o
  -3   3   8       13.95       15.31      8.65 <
  -2   3   8      358.05      381.16     12.82 o
  -1   3   8        2.46       -0.43      6.68 <
   0   3   8       17.37       14.96     10.86 <
   1   3   8       31.99       31.15      7.54 o
   2   3   8      489.91      472.20     11.98 o
   3   3   8      231.67      225.46      7.67 o
   4   3   8       57.09       63.72      8.37 o
   5   3   8       71.88       74.43      7.78 o
   6   3   8      337.14      342.12      9.24 o
   7   3   8       18.99       13.90      9.49 <
   8   3   8      181.14      192.65      9.03 o
   9   3   8        7.67        2.66     15.82 <
  10   3   8       56.55       57.48     18.72 o
  -7   4   8       28.37       42.67     20.07 <
  -6   4   8      241.33      258.09     15.84 o
  -5   4   8       14.11       14.50     10.77 <
  -4   4   8      189.28      196.73     12.28 o
  -3   4   8       11.33       10.97      7.96 <
  -2   4   8      521.43      500.51     13.93 o
  -1   4   8        0.01       -1.42     38.38 <
   0   4   8      363.43      345.96     16.42 o
   1   4   8        6.49        3.70      6.74 <
   2   4   8       52.64       43.54     10.95 o
   3   4   8      179.97      171.87      6.80 o
   4   4   8     2911.46     2868.91     21.34 o
   5   4   8       47.76       57.21      7.08 o
   6   4   8      587.34      601.60     11.48 o
   7   4   8       14.23       11.89      9.43 <
   8   4   8      251.79      236.43     10.29 o
   9   4   8      153.38      136.35     19.92 o
  10   4   8        1.18        5.27     13.21 <
  -7   5   8        8.00       14.21     24.11 <
  -6   5   8       15.84       31.43     20.56 <
  -5   5   8       14.58       23.01     13.46 <
  -4   5   8      199.23      169.87     12.50 o
  -3   5   8       29.13       24.06     11.37 <
  -2   5   8      222.89      193.64     10.91 o
  -1   5   8        0.50        6.41     11.06 <
   0   5   8      283.09      249.45     15.55 o
   1   5   8       28.82       13.26     11.29 <
   2   5   8      181.69      201.49     14.23 o
   3   5   8      401.45      377.68     16.33 o
   4   5   8        8.30       10.54      8.80 <
   5   5   8       34.00       32.40      8.70 o
   6   5   8      117.48      112.24      9.38 o
   7   5   8      212.26      203.93     10.54 o
   8   5   8       30.02       27.34     13.38 <
   9   5   8        2.64       -3.78     18.91 <
  10   5   8       60.21       65.68     23.71 <
  -6   6   8       59.67       82.88     22.55 o
  -5   6   8        0.47        2.81     14.83 <
  -4   6   8      101.54       80.33     17.48 o
  -3   6   8        2.11       14.91     16.14 <
  -2   6   8      172.84      177.89     15.45 o
  -1   6   8        1.74       -8.11     10.99 <
   0   6   8      115.61       90.16     13.23 o
   1   6   8       33.61       27.06     12.61 <
   2   6   8      272.92      242.79     15.22 o
   3   6   8        0.24        4.13      8.76 <
   4   6   8     1182.67     1144.56     17.23 o
   5   6   8        0.62       -6.34     14.61 <
   6   6   8      508.57      547.01     13.77 o
   7   6   8        0.03       -1.87      9.35 <
   8   6   8       91.89       76.99     19.62 o
   9   6   8       50.96       61.01     20.40 <
  10   6   8        2.85       -2.11     21.79 <
  -6   7   8       44.32       51.76     24.96 <
  -5   7   8       29.23       32.30     20.59 <
  -4   7   8        1.78        8.96     22.56 <
  -3   7   8       10.28        7.98     60.34 <
  -2   7   8      399.55      370.88     20.01 o
  -1   7   8       10.59        8.89     18.99 <
   0   7   8      526.06      517.38     21.21 o
   1   7   8        0.00        0.17     12.18 <
   2   7   8      341.20      368.29     18.05 o
   3   7   8       58.28       55.92      9.22 o
   4   7   8      103.91      104.74      9.73 o
   5   7   8       86.82       86.67     10.29 o
   6   7   8        0.43       -1.39      7.39 <
   7   7   8       48.28       49.52     14.63 o
   8   7   8      238.14      239.57     20.10 o
   9   7   8       21.34       26.92     22.31 <
  -5   8   8       29.10       42.70     22.77 <
  -4   8   8       53.55       50.09     23.64 <
  -3   8   8        0.97        4.34      8.89 <
  -2   8   8      412.64      423.99     21.93 o
  -1   8   8        8.47        5.66     15.75 <
   0   8   8       27.79       20.39     15.71 <
   1   8   8      169.23      151.63     15.94 o
   2   8   8        0.80        4.22      6.92 <
   3   8   8        2.05       -2.88     12.51 <
   4   8   8      160.70      166.30     13.55 o
   5   8   8       11.59       12.94     31.58 <
   6   8   8      130.85      144.99     12.77 o
   7   8   8        1.07        3.84     33.82 <
   8   8   8       33.56       48.15     20.34 <
   9   8   8      119.44      132.46     35.74 o
  -4   9   8        0.19       -0.09      7.62 <
  -3   9   8        5.35        3.49     43.00 <
  -2   9   8      130.98      121.43     19.26 o
  -1   9   8        5.94        5.96     13.13 <
   0   9   8      430.22      438.10     22.26 o
   1   9   8      194.59      166.90     17.28 o
   2   9   8       19.67       26.68     16.52 <
   3   9   8      157.61      139.76     17.34 o
   4   9   8      202.45      214.51     15.48 o
   5   9   8        0.12        4.08      9.57 <
   6   9   8      198.03      205.46     16.69 o
   7   9   8       65.42       50.78     23.55 <
   8   9   8      242.14      234.06     35.59 o
  -3  10   8        2.13        1.41     75.62 <
  -2  10   8      185.23      177.64     22.93 o
  -1  10   8       31.32       35.98     22.75 <
   0  10   8        0.33        9.78     18.65 <
   1  10   8      108.47      111.63     19.64 o
   2  10   8        3.62       13.90     20.76 <
   3  10   8       57.01       41.22     19.26 <
   4  10   8        0.41       -2.59     17.77 <
   5  10   8       11.60       13.70    319.69 <
   6  10   8      420.24      373.56     26.07 o
   7  10   8      138.88      127.44     26.41 o
   0  11   8      148.47      155.13     24.80 o
   1  11   8       25.08       13.20     21.57 <
   2  11   8        0.34        0.78      6.09 <
   3  11   8      131.67      118.74     24.86 o
   4  11   8      107.51       80.85     25.91 o
   0  -6   9       18.66        7.72     30.40 <
   1  -6   9        5.63       -2.97     22.88 <
   2  -6   9       15.08       26.50     30.51 <
  -3  -5   9        0.33        9.49     29.07 <
  -2  -5   9      159.59      195.78     22.15 o
  -1  -5   9        1.74       -7.08     22.35 <
   0  -5   9      311.39      344.61     25.29 o
   1  -5   9        6.03        7.24     19.35 <
   2  -5   9       44.90       54.22     23.86 <
   3  -5   9        0.51       -5.42     27.92 <
   4  -5   9       14.48      -12.76     20.89 <
   5  -5   9       10.15       -5.19     27.51 <
  -4  -4   9      463.67      512.74     22.34 o
  -3  -4   9        3.74        9.61     36.46 <
  -2  -4   9       62.00       69.61     19.45 o
  -1  -4   9        0.94        1.44    106.11 <
   0  -4   9       40.30       52.96     21.93 <
   1  -4   9        1.55        2.00     13.31 <
   2  -4   9       34.53       35.41     18.33 <
   3  -4   9        0.17      -12.70     16.11 <
   4  -4   9      205.74      206.83     22.39 o
   5  -4   9        1.02       -5.09     69.65 <
   6  -4   9       23.33       25.11     35.28 <
   7  -4   9        7.22       21.12     25.94 <
  -5  -3   9       20.85       22.92     23.43 <
  -4  -3   9        6.41       15.66     22.30 <
  -3  -3   9        3.80       10.84      9.25 <
  -2  -3   9      408.74      422.86     13.45 o
  -1  -3   9        8.69       10.62     15.37 <
   0  -3   9      229.56      217.00     12.47 o
   1  -3   9        2.71        3.48     10.14 <
   2  -3   9      225.98      258.81     19.42 o
   3  -3   9        0.62       -1.83     16.78 <
   4  -3   9       91.77      116.07     19.84 o
   5  -3   9       27.56       27.93     24.71 <
   6  -3   9      158.56      138.60     22.23 o
   7  -3   9       17.15        9.80     18.76 <
   8  -3   9      471.60      523.03     29.80 o
  -6  -2   9       52.47       58.70     26.72 <
  -5  -2   9       26.54       23.29     18.67 <
  -4  -2   9      148.97      170.81     14.31 o
  -3  -2   9        6.45        5.55     19.14 <
  -2  -2   9        4.18        7.23      8.94 <
  -1  -2   9        0.93        1.57     36.10 <
   0  -2   9      224.85      199.37      9.95 o
   1  -2   9       17.00       14.02      7.36 <
   2  -2   9       47.22       60.01     10.67 o
   3  -2   9        0.50        6.53     11.83 <
   4  -2   9     1070.68      990.51     28.18 o
   5  -2   9       38.05       29.13     19.30 <
   6  -2   9       49.03       54.01     19.03 <
   7  -2   9       52.94       40.43     23.38 <
   8  -2   9      121.09      123.90     24.14 o
   9  -2   9       39.62       24.30     29.67 <
  -6  -1   9      126.56      158.62     18.02 o
  -5  -1   9       65.32       76.77     14.98 o
  -4  -1   9       18.16       16.79     13.27 <
  -3  -1   9        0.36       12.96     15.59 <
  -2  -1   9     1122.86     1083.36     19.30 o
  -1  -1   9        0.14        0.29     19.38 <
   0  -1   9      987.28     1021.53     17.04 o
   1  -1   9       20.83       20.67      8.32 <
   2  -1   9      197.27      237.96      9.48 o
   3  -1   9        1.81       -4.28      7.09 <
   4  -1   9      580.43      557.64     13.95 o
   5  -1   9       96.61       94.45     17.21 o
   6  -1   9      171.10      181.95     17.71 o
   7  -1   9        0.91      -12.20     32.85 <
   8  -1   9        7.34       14.18     21.06 <
   9  -1   9       17.86       21.93     27.17 <
  -6   0   9        2.24        1.56      9.27 <
  -5   0   9       54.28       57.05     14.22 o
  -4   0   9      317.03      317.19     13.58 o
  -3   0   9        4.34       12.88     17.53 <
  -2   0   9      166.44      150.04     10.71 o
  -1   0   9       30.85       32.12      9.42 o
   0   0   9       49.98       44.87     10.86 o
   1   0   9        2.09       -1.49      6.25 <
   2   0   9      156.18      166.03     10.81 o
   3   0   9      124.20      124.25      9.99 o
   4   0   9      901.59      899.70     16.08 o
   5   0   9      106.44       95.65      9.81 o
   6   0   9       19.56       24.98     16.22 <
   7   0   9      174.28      184.30     17.68 o
   8   0   9        1.50        5.39     21.86 <
   9   0   9       49.72       53.25     25.11 <
  10   0   9      128.46      133.32     28.23 o
  -7   1   9        4.00        6.69     34.21 <
  -6   1   9        9.54        6.00     20.78 <
  -5   1   9        8.21        3.77     13.47 <
  -4   1   9       27.07       24.57     11.00 <
  -3   1   9        4.50        5.80     17.11 <
  -2   1   9     4333.63     4400.84     39.21 o
  -1   1   9       28.82       27.98      9.99 <
   0   1   9       33.05       35.55      9.14 o
   1   1   9        0.09       -6.08      8.22 <
   2   1   9     2254.92     2261.62     26.03 o
   3   1   9       95.32       97.80      9.60 o
   4   1   9      129.58      105.00      9.67 o
   5   1   9        8.80       14.06      9.25 <
   6   1   9       21.81       12.09     11.61 <
   7   1   9        0.67        4.75     11.91 <
   8   1   9      186.66      189.50     19.19 o
   9   1   9       22.57       21.50     24.43 <
  10   1   9      322.12      406.53     26.47 o
  -7   2   9        7.62       16.33     19.27 <
  -6   2   9      190.21      186.48     15.34 o
  -5   2   9        2.24       10.55      9.33 <
  -4   2   9      374.08      375.63     15.24 o
  -3   2   9        0.59        0.78     10.83 <
  -2   2   9      111.86      103.81     10.61 o
  -1   2   9        0.02        5.77      8.37 <
   0   2   9        0.01        0.84      6.23 <
   1   2   9        0.20        3.01      4.91 <
   2   2   9       65.86       62.89      7.60 o
   3   2   9      506.62      521.87     11.22 o
   4   2   9      532.05      538.47     14.03 o
   5   2   9        7.53        4.08     25.01 <
   6   2   9        3.38        3.96      6.57 <
   7   2   9      346.16      369.68     11.88 o
   8   2   9        0.61        8.12     18.94 <
   9   2   9        3.26        5.35     19.71 <
  10   2   9      214.10      217.88     24.56 o
  -7   3   9        1.07        3.05     15.90 <
  -6   3   9       39.69       21.32     23.12 <
  -5   3   9       24.88       20.59     16.00 <
  -4   3   9       19.78       15.37     13.78 <
  -3   3   9        2.21        6.66     14.12 <
  -2   3   9      906.53      889.61     18.56 o
  -1   3   9        1.84        5.08      9.26 <
   0   3   9      116.71      108.92     13.04 o
   1   3   9        3.61       -2.96     12.88 <
   2   3   9     1028.63      996.22     17.19 o
   3   3   9      190.06      178.43      8.02 o
   4   3   9       26.66       24.37      8.12 o
   5   3   9        0.64        6.32      7.25 <
   6   3   9        4.43        1.17      7.00 <
   7   3   9       85.82       90.99      8.57 o
   8   3   9      670.48      725.51     12.46 o
   9   3   9       52.61       65.28     14.72 o
  10   3   9      351.80      377.89     24.34 o
  -6   4   9      346.83      355.42     21.94 o
  -5   4   9       13.84       25.88     17.57 <
  -4   4   9      252.15      253.05     18.35 o
  -3   4   9        8.57       -1.34     20.21 <
  -2   4   9      471.90      435.77     19.77 o
  -1   4   9      199.20      166.03     14.95 o
   0   4   9      151.12      128.38     13.56 o
   1   4   9      178.69      180.60     14.47 o
   2   4   9      115.94      109.25     12.47 o
   3   4   9       64.17       59.94     11.99 o
   4   4   9      857.22      843.73     10.88 o
   5   4   9       37.17       29.60      8.75 o
   6   4   9      249.95      264.96      9.06 o
   7   4   9      206.53      221.57      8.97 o
   8   4   9       98.32       90.92     10.47 o
   9   4   9       42.17       33.48     14.36 <
  10   4   9       40.84       47.97     25.44 <
  -6   5   9      193.86      158.75     24.30 o
  -5   5   9       52.14       36.60     22.03 <
  -4   5   9      117.45       97.82     17.45 o
  -3   5   9        0.50       -3.89      9.40 <
  -2   5   9       21.63       12.27     15.92 <
  -1   5   9        2.57       -4.39      6.86 <
   0   5   9      349.88      312.94     17.49 o
   1   5   9       69.16       55.92     12.66 o
   2   5   9       33.15       24.23     11.74 <
   3   5   9       80.56       84.29     12.75 o
   4   5   9      283.05      279.30     15.96 o
   5   5   9      216.40      223.51     10.68 o
   6   5   9      535.13      538.80     13.37 o
   7   5   9      124.42      114.08     11.45 o
   8   5   9      223.41      244.10     11.48 o
   9   5   9        6.72       15.06     15.66 <
  10   5   9      238.58      252.73     25.92 o
  -6   6   9       91.80      141.07     24.39 o
  -5   6   9        0.16       -6.25     23.90 <
  -4   6   9      132.48      134.73     18.92 o
  -3   6   9        4.69       17.05     16.42 <
  -2   6   9       58.23       52.90     15.98 o
  -1   6   9        1.29        9.32     11.99 <
   0   6   9      159.01      122.28     14.60 o
   1   6   9       24.06       22.99     14.26 <
   2   6   9      558.27      523.60     20.73 o
   3   6   9       18.67       17.06     13.07 <
   4   6   9      463.42      480.45     19.80 o
   5   6   9       94.77       90.89      9.96 o
   6   6   9     1026.60     1085.20     18.33 o
   7   6   9        8.43        9.42      8.33 <
   8   6   9       23.45       37.97     15.80 <
   9   6   9        3.44        4.23     14.71 <
  10   6   9       23.11       31.72     31.28 <
  -5   7   9       26.06       13.73     33.01 <
  -4   7   9       17.52       19.97     24.97 <
  -3   7   9        3.54       -7.76     18.28 <
  -2   7   9      117.42       97.47     17.01 o
  -1   7   9        1.12       -2.84     15.70 <
   0   7   9      479.78      452.26     21.13 o
   1   7   9       19.92       14.96     33.71 <
   2   7   9       84.52       83.14     14.80 o
   3   7   9      105.47      108.96     13.99 o
   4   7   9      184.74      177.31     15.71 o
   5   7   9      230.60      204.36     13.58 o
   6   7   9      226.30      211.47     14.32 o
   7   7   9       39.22       46.57     15.65 <
   8   7   9       45.64       53.45     22.50 <
   9   7   9        8.91       -5.85     22.72 <
  -4   8   9       19.65       16.81     38.66 <
  -3   8   9       53.39       58.76     19.87 <
  -2   8   9      128.11      123.10     19.84 o
  -1   8   9        3.72        0.44     26.09 <
   0   8   9       72.35       54.12     17.01 o
   1   8   9       16.93       16.76     15.26 <
   2   8   9      124.97      107.22     15.65 o
   3   8   9       16.00       18.35     14.67 <
   4   8   9      249.39      240.68     17.38 o
   5   8   9       25.66       10.74     53.86 <
   6   8   9      339.85      326.13     16.52 o
   7   8   9       11.57       30.21     23.27 <
   8   8   9        1.96       -9.10     16.40 <
  -3   9   9       49.12       57.41     22.28 <
  -2   9   9       29.04       26.43     21.15 <
  -1   9   9        0.40       -2.23     14.00 <
   0   9   9      803.90      822.61     28.96 o
   1   9   9        1.74        4.26     18.74 <
   2   9   9       21.58       34.76     16.77 <
   3   9   9       28.31       16.05     16.13 <
   4   9   9       76.89       69.63     18.65 o
   5   9   9       26.65       24.39     18.77 <
   6   9   9      102.36      118.66     18.11 o
   7   9   9       23.48       11.23     25.51 <
  -2  10   9       57.92       56.72     24.80 <
  -1  10   9        0.57        0.79     18.08 <
   0  10   9       56.43       34.48     23.68 <
   1  10   9       12.06       21.45     26.24 <
   2  10   9      168.70      169.17     21.23 o
   3  10   9       50.11       42.37     21.03 <
   4  10   9       18.21       27.13     20.51 <
   5  10   9       86.58       72.90     19.75 o
   6  10   9       80.13       78.64     20.27 o
   1  11   9        5.53       13.99     25.89 <
   2  11   9        6.07        3.96     20.59 <
   3  11   9       12.63        9.86     31.41 <
   0  -5  10      107.96      140.07     23.53 o
   1  -5  10        1.34        1.69     19.40 <
   2  -5  10      197.74      194.78     28.20 o
   3  -5  10        2.62        5.48     98.15 <
  -2  -4  10        8.74        8.43    186.58 <
  -1  -4  10        5.60        8.64     26.89 <
   0  -4  10      144.05      139.82     26.21 o
   1  -4  10        0.70        6.34     10.74 <
   2  -4  10       80.17       93.88     25.04 o
   3  -4  10        0.15       -4.96     32.19 <
   4  -4  10        3.62      -24.31     21.44 <
   5  -4  10        0.06       -0.64     16.35 <
  -3  -3  10        2.63       -5.14     14.81 <
  -2  -3  10      435.60      471.79     16.55 o
  -1  -3  10        0.26        1.70     12.33 <
   0  -3  10       58.40       79.07     17.54 o
   1  -3  10        0.29        0.24      7.95 <
   2  -3  10      154.47      124.67     20.84 o
   3  -3  10        1.87        9.11     14.35 <
   4  -3  10      305.56      283.32     22.68 o
   5  -3  10       10.18        4.24     22.63 <
   6  -3  10      260.83      253.09     25.78 o
   7  -3  10        0.08        6.49     15.90 <
  -4  -2  10      275.56      291.78     17.54 o
  -3  -2  10        7.34        1.96     24.16 <
  -2  -2  10       35.62       43.01     13.07 o
  -1  -2  10       18.54       15.14     11.81 <
   0  -2  10       26.76       31.52     11.47 <
   1  -2  10       11.48       18.21     10.41 <
   2  -2  10      172.86      143.11     12.33 o
   3  -2  10        0.42       -9.59     17.44 <
   4  -2  10      364.42      341.99     21.28 o
   5  -2  10       10.23       12.59     24.56 <
   6  -2  10       40.59       44.27     24.69 <
   7  -2  10       39.74       49.68     23.57 <
   8  -2  10       16.35       18.08     32.70 <
  -5  -1  10       20.17       27.60     20.75 <
  -4  -1  10        1.32        2.08     20.39 <
  -3  -1  10       13.78       13.22     20.95 <
  -2  -1  10      413.10      434.17     14.70 o
  -1  -1  10        2.34        5.34    186.57 <
   0  -1  10      205.46      235.80     11.41 o
   1  -1  10       17.32       17.69     11.57 <
   2  -1  10      469.95      418.09     13.79 o
   3  -1  10       13.54        8.37      9.71 <
   4  -1  10       76.03       68.02     14.10 o
   5  -1  10        1.68        1.31     14.82 <
   6  -1  10      217.17      245.20     20.07 o
   7  -1  10       31.46       24.85     21.19 <
   8  -1  10      280.82      275.49     25.67 o
  -5   0  10       14.30       17.50     18.94 <
  -4   0  10      153.80      175.67     14.89 o
  -3   0  10       29.04       26.52     13.66 <
  -2   0  10        0.92       -0.56      9.62 <
  -1   0  10       36.68       33.68     11.35 <
   0   0  10      417.84      428.98     12.92 o
   1   0  10      115.75      109.50     11.86 o
   2   0  10      521.24      515.90     15.86 o
   3   0  10        0.21       -1.26     11.54 <
   4   0  10      382.29      386.57     12.72 o
   5   0  10       13.46       17.46     16.06 <
   6   0  10      131.30      139.78     18.98 o
   7   0  10       14.86       29.17     24.69 <
   8   0  10       14.15        8.43     25.43 <
   9   0  10       36.56       49.61     30.74 <
  -6   1  10       73.30       87.07     21.34 o
  -5   1  10        0.75        9.29     13.75 <
  -4   1  10        0.05       -0.92     39.47 <
  -3   1  10       31.26       23.21     14.28 <
  -2   1  10      577.70      596.65     17.52 o
  -1   1  10        3.35        8.49     13.55 <
   0   1  10     1087.27     1101.94     20.64 o
   1   1  10      124.06      112.27     11.46 o
   2   1  10     1005.65     1058.81     19.99 o
   3   1  10        0.35        5.61     10.96 <
   4   1  10        0.39       -3.17     71.21 <
   5   1  10        0.07        1.48     22.68 <
   6   1  10       15.09       23.20     12.93 <
   7   1  10       57.79       52.66     19.81 <
   8   1  10      137.91      185.19     21.55 o
   9   1  10       61.42       68.69     24.36 <
  -6   2  10       76.63       76.94     20.38 o
  -5   2  10        1.29        6.24     11.17 <
  -4   2  10      118.58      122.31     19.74 o
  -3   2  10       23.23       23.56     29.57 <
  -2   2  10      231.20      212.30     12.96 o
  -1   2  10       59.50       63.11     11.02 o
   0   2  10      896.76      916.76     18.55 o
   1   2  10      412.49      422.82     13.95 o
   2   2  10        2.37        0.22      8.54 <
   3   2  10      227.48      209.82     11.53 o
   4   2  10      760.50      744.13     16.81 o
   5   2  10      184.23      161.67     11.35 o
   6   2  10        3.37        3.81     11.10 <
   7   2  10        9.54        4.12    226.21 <
   8   2  10       34.11       45.74     21.32 <
   9   2  10       69.76       58.67     24.58 <
  -6   3  10        0.31        1.39     15.39 <
  -5   3  10        3.19        2.82     18.86 <
  -4   3  10       33.85       49.58     18.51 <
  -3   3  10        0.44        5.18     10.51 <
  -2   3  10      108.52      106.33     15.80 o
  -1   3  10        2.19        4.19     10.56 <
   0   3  10     3177.55     3139.83     44.25 o
   1   3  10      128.95      117.95     13.95 o
   2   3  10      136.00      126.05     13.75 o
   3   3  10        7.70       11.23     16.23 <
   4   3  10      747.01      720.78     16.19 o
   5   3  10       94.19       85.91     11.29 o
   6   3  10     1242.15     1318.71     21.83 o
   7   3  10        0.75        2.43      6.74 <
   8   3  10       72.72       68.70     12.42 o
   9   3  10       43.59       41.54     19.73 <
  10   3  10      285.59      301.70     26.37 o
  -6   4  10      211.55      232.61     25.83 o
  -5   4  10        0.10       13.79     21.04 <
  -4   4  10      375.28      361.74     21.57 o
  -3   4  10        2.64        8.48     17.02 <
  -2   4  10      158.97      145.77     15.60 o
  -1   4  10      282.13      286.22     17.99 o
   0   4  10       65.79       68.97     14.32 o
   1   4  10       24.00       20.40     16.20 <
   2   4  10       51.32       50.44     14.39 o
   3   4  10       43.18       40.87     13.94 <
   4   4  10      400.60      397.21     18.03 o
   5   4  10      142.66      135.80     10.53 o
   6   4  10       76.23       72.98     11.84 o
   7   4  10        0.16       -2.13     15.03 <
   8   4  10       87.06       89.50     11.11 o
   9   4  10      233.45      229.35     15.64 o
  10   4  10       24.05       26.12     26.01 <
  -5   5  10       14.40        7.66     27.44 <
  -4   5  10      112.06       75.06     20.03 o
  -3   5  10       19.21       13.60     20.50 <
  -2   5  10      435.16      435.34     21.52 o
  -1   5  10        7.59       11.67     15.70 <
   0   5  10      296.18      320.45     18.41 o
   1   5  10       28.85       28.04     14.47 <
   2   5  10       23.00       23.81     14.93 <
   3   5  10       97.17       91.72     14.28 o
   4   5  10        0.39       -1.59     11.15 <
   5   5  10       89.17       83.27     14.77 o
   6   5  10      898.45      917.50     25.14 o
   7   5  10        0.00        3.60      7.25 <
   8   5  10        5.69       12.61     25.71 <
   9   5  10        6.91        4.98     90.51 <
  -5   6  10       10.03        9.92     22.24 <
  -4   6  10       83.70       73.82     22.13 o
  -3   6  10        3.07       -1.53     28.30 <
  -2   6  10      114.87      124.38     17.59 o
  -1   6  10       67.22       46.81     16.00 <
   0   6  10      140.24      123.84     15.98 o
   1   6  10      144.88      107.09     15.26 o
   2   6  10      290.55      281.78     17.84 o
   3   6  10       12.21       17.65     18.91 <
   4   6  10      629.13      606.63     22.37 o
   5   6  10        0.13        5.28     33.46 <
   6   6  10      333.20      323.89     18.15 o
   7   6  10        1.72        3.92     91.98 <
   8   6  10        4.41        7.00     24.88 <
   9   6  10      186.18      186.14     24.37 o
  -4   7  10       34.43       22.64     34.27 <
  -3   7  10       30.85       40.43     20.57 <
  -2   7  10      329.68      296.63     20.82 o
  -1   7  10       21.05       13.90    108.41 <
   0   7  10       82.91       90.50     16.70 o
   1   7  10       15.19       17.14     12.70 <
   2   7  10       23.51       27.73     14.39 <
   3   7  10      264.49      244.64     17.44 o
   4   7  10       75.79       61.01     16.87 o
   5   7  10       13.37       15.23     14.50 <
   6   7  10       31.82       35.59     14.72 <
   7   7  10      102.58      105.12     17.45 o
   8   7  10       91.94      121.59     24.28 o
   9   7  10        8.40       10.93     21.47 <
  -3   8  10       37.00       23.60     21.67 <
  -2   8  10       42.09       36.33     19.51 <
  -1   8  10        0.28        1.19     16.22 <
   0   8  10      158.03      126.66     17.60 o
   1   8  10        4.70       -2.17     59.17 <
   2   8  10      278.16      273.08     19.35 o
   3   8  10        0.19        0.99     17.90 <
   4   8  10      461.31      452.26     21.78 o
   5   8  10        2.50       -6.77     12.22 <
   6   8  10      125.07      136.44     17.52 o
   7   8  10       23.18       26.62     18.40 <
   8   8  10       10.89       -3.63     52.00 <
  -2   9  10      200.41      239.94     23.49 o
  -1   9  10        2.36       -6.75     18.92 <
   0   9  10      240.34      254.50     21.43 o
   1   9  10        5.47        4.13     20.84 <
   2   9  10       69.34       67.23     20.51 o
   3   9  10       87.26       91.02     20.05 o
   4   9  10       10.62        4.28     27.38 <
   5   9  10       13.50       27.77     25.41 <
   6   9  10       12.62       23.18     21.45 <
   7   9  10       70.61       34.50     31.66 <
  -1  10  10      104.53      117.33     25.01 o
   0  10  10        6.10       15.42     14.63 <
   1  10  10        1.52        1.13     16.37 <
   2  10  10      106.06       87.31     22.69 o
   3  10  10        7.50       14.71     20.07 <
   4  10  10       35.43       35.84     23.85 <
   5  10  10        4.01        2.00     49.00 <
   2  -4  11       38.30       68.06     28.97 <
  -1  -3  11        0.27        6.93     35.72 <
   0  -3  11      177.72      243.39     26.49 o
   1  -3  11        0.02        8.24     15.61 <
   2  -3  11        6.94       11.61     28.11 <
   3  -3  11        0.46        7.15     52.28 <
   4  -3  11       68.99       59.79     26.29 <
   5  -3  11        1.07        9.97     22.79 <
  -3  -2  11        8.09       10.22     33.96 <
  -2  -2  11      143.81      188.87     16.15 o
  -1  -2  11       14.75       10.69     12.93 <
   0  -2  11       46.05       68.41     15.70 o
   1  -2  11        5.39        1.85     16.66 <
   2  -2  11        0.49      -10.34     27.87 <
   3  -2  11        2.74       -3.55     88.55 <
   4  -2  11      323.84      336.30     22.83 o
   5  -2  11       27.38       32.98     22.96 <
   6  -2  11       36.84       47.12     26.76 <
  -4  -1  11       14.88        5.98     25.25 <
  -3  -1  11        0.70        7.04     21.64 <
  -2  -1  11      407.95      427.40     15.62 o
  -1  -1  11        0.42       -1.77     15.08 <
   0  -1  11       44.78       61.04     13.31 o
   1  -1  11        1.46        1.24     17.38 <
   2  -1  11       23.50       20.75     12.92 <
   3  -1  11        6.02       -1.80     16.07 <
   4  -1  11      126.90      131.22     15.82 o
   5  -1  11        2.64       11.21     21.22 <
   6  -1  11      647.00      657.35     27.03 o
   7  -1  11        5.51        5.92     33.85 <
  -4   0  11       10.38       20.79     22.56 <
  -3   0  11        3.26       -5.80     10.32 <
  -2   0  11        1.79        1.97      9.00 <
  -1   0  11       19.40       24.38     12.18 <
   0   0  11      190.28      181.15     12.21 o
   1   0  11       20.02       19.75     12.50 <
   2   0  11      139.82      138.39     13.94 o
   3   0  11        0.09        0.12     23.99 <
   4   0  11      746.50      711.49     20.73 o
   5   0  11        0.07       -5.74     29.17 <
   6   0  11        3.80        1.02     23.23 <
   7   0  11       92.35       99.24     24.25 o
   8   0  11       23.09       34.63     25.50 <
  -4   1  11      136.27      143.79     19.31 o
  -3   1  11        1.62       14.25     15.88 <
  -2   1  11      449.66      464.27     18.15 o
  -1   1  11        4.34        1.72     12.90 <
   0   1  11      234.71      223.35     16.66 o
   1   1  11        8.02       10.03     11.69 <
   2   1  11       86.53       98.64     13.17 o
   3   1  11       80.32       77.21     12.81 o
   4   1  11       78.70       67.75     12.71 o
   5   1  11        8.09        8.20     17.97 <
   6   1  11      419.07      447.36     17.70 o
   7   1  11       15.01       -1.24      9.22 <
   8   1  11       15.88       28.00     22.80 <
  -5   2  11        0.11        6.57     27.66 <
  -4   2  11       29.02       34.66     17.27 <
  -3   2  11        8.06        5.37     20.36 <
  -2   2  11        8.11       16.92     18.72 <
  -1   2  11       12.79       25.92     16.07 <
   0   2  11      239.03      244.48     16.93 o
   1   2  11       32.92       22.43     12.88 <
   2   2  11      297.07      300.30     13.49 o
   3   2  11      224.69      208.21     12.53 o
   4   2  11      493.51      502.15     15.57 o
   5   2  11       31.88       35.94     13.88 <
   6   2  11       18.86       20.99     14.70 <
   7   2  11       47.48       55.28     17.54 o
   8   2  11       29.82       17.02     21.38 <
   9   2  11        0.64        7.91     24.56 <
  -5   3  11        5.69        7.39     15.84 <
  -4   3  11      271.14      290.40     21.90 o
  -3   3  11        5.18       -2.48     19.81 <
  -2   3  11      532.05      560.81     24.03 o
  -1   3  11        0.82        9.05      9.33 <
   0   3  11      217.46      228.94     17.67 o
   1   3  11       16.66       13.83     25.80 <
   2   3  11      407.73      411.03     19.72 o
   3   3  11      278.50      292.59     17.36 o
   4   3  11       73.25       67.05     14.49 o
   5   3  11       48.76       54.54     16.51 o
   6   3  11       85.57      108.12     16.33 o
   7   3  11        0.97       -4.41     13.05 <
   8   3  11      136.64      147.98     18.85 o
   9   3  11       27.54       26.44     24.14 <
  -5   4  11        0.09      -12.81     47.35 <
  -4   4  11       62.47       60.35     22.07 <
  -3   4  11        7.86       19.87     18.65 <
  -2   4  11       96.79      104.88     19.07 o
  -1   4  11        9.13        7.45     12.55 <
   0   4  11       31.17       30.85     17.45 <
   1   4  11      200.59      212.63     16.95 o
   2   4  11      312.17      312.23     18.21 o
   3   4  11      264.05      263.84     17.02 o
   4   4  11       21.04       15.70     15.24 <
   5   4  11      368.85      384.97     18.94 o
   6   4  11      169.62      147.52     16.59 o
   7   4  11       20.99       19.66     14.95 <
   8   4  11      388.05      405.07     17.68 o
  -4   5  11       14.28        6.37     24.07 <
  -3   5  11        3.46        6.55     17.47 <
  -2   5  11      329.14      339.44     20.92 o
  -1   5  11        0.01       -6.52     11.02 <
   0   5  11        3.61       -2.15     39.57 <
   1   5  11       40.55       46.12     16.57 <
   2   5  11      391.23      360.85     19.86 o
   3   5  11      168.69      155.38     15.70 o
   4   5  11      134.35      105.34     15.88 o
   5   5  11       23.18       19.65     16.89 <
   6   5  11        6.60       -1.56     17.47 <
   7   5  11       58.38       36.77     21.23 <
   8   5  11     1327.45     1413.62     25.46 o
   9   5  11      112.16      117.79     25.77 o
  -4   6  11       45.10       57.75     25.40 <
  -3   6  11        0.49        3.34     23.60 <
  -2   6  11      227.33      221.05     19.68 o
  -1   6  11       80.68       46.83     19.17 <
   0   6  11      220.74      204.87     18.39 o
   1   6  11      606.47      565.28     23.47 o
   2   6  11       48.74       54.50     17.21 o
   3   6  11      137.97      111.52     16.75 o
   4   6  11      295.41      309.86     19.38 o
   5   6  11       56.17       43.09     17.88 <
   6   6  11       86.79       88.21     18.10 o
   7   6  11       12.98       13.10     20.59 <
   8   6  11       14.65       21.48     15.43 <
  -3   7  11        2.92        1.56     18.81 <
  -2   7  11        9.56        4.80     25.74 <
  -1   7  11        0.27       -3.26     12.72 <
   0   7  11      266.02      261.20     19.79 o
   1   7  11       50.64       51.26     19.42 <
   2   7  11       35.04       31.91     17.19 <
   3   7  11       89.40       97.16     17.29 o
   4   7  11       13.85        2.99     19.41 <
   5   7  11       61.27       62.06     19.54 o
   6   7  11      536.39      528.15     23.27 o
   7   7  11       38.45       22.15     22.37 <
   8   7  11      386.35      380.08     24.67 o
  -2   8  11        0.09      -13.05     21.30 <
  -1   8  11       13.15       30.42     19.95 <
   0   8  11       83.95       87.80     20.18 o
   1   8  11       72.97       70.91     19.89 o
   2   8  11      335.66      310.56     21.08 o
   3   8  11       79.36       58.09     20.48 <
   4   8  11      154.05      158.32     20.58 o
   5   8  11       25.38       21.65     20.47 <
   6   8  11      339.78      335.77     22.52 o
   7   8  11       14.76        6.31     26.48 <
  -1   9  11        0.06       -8.38     20.78 <
   0   9  11      293.38      312.12     24.04 o
   1   9  11       46.93       63.88     23.12 <
   2   9  11        0.69       12.64     16.78 <
   3   9  11       57.92       57.73     21.91 <
   4   9  11       12.52        5.50     39.40 <
   5   9  11      151.92      151.53     23.14 o
   6   9  11      228.81      237.92     25.76 o
   1  10  11       12.40       14.47     43.44 <
   2  10  11      196.41      199.22     23.70 o
   3  10  11        0.05        4.82     25.87 <
   4  10  11       51.39       29.26     24.40 <
   0  -2  12       64.34      128.98     19.06 o
   1  -2  12        3.88        3.05     56.94 <
   2  -2  12       37.86       48.26     26.71 <
   3  -2  12        6.84        9.35     22.28 <
   4  -2  12       45.42       42.58     30.36 <
  -2  -1  12      505.07      568.62     22.28 o
  -1  -1  12        2.27        7.27     12.51 <
   0  -1  12        1.90        2.06     25.18 <
   1  -1  12        0.01        0.58     19.26 <
   2  -1  12       12.72        9.06     14.98 <
   3  -1  12        3.76       15.76     14.98 <
   4  -1  12      339.00      349.49     18.88 o
   5  -1  12        1.26       -0.08     27.87 <
   6  -1  12      344.76      338.89     27.17 o
  -2   0  12        2.41        4.27     16.03 <
  -1   0  12        8.69        9.37     17.98 <
   0   0  12      102.13       92.71     17.25 o
   1   0  12       18.37       23.85     15.20 <
   2   0  12       80.76       91.17     16.48 o
   3   0  12       17.64        9.79     22.65 <
   4   0  12      199.13      185.51     17.49 o
   5   0  12        9.28       22.29     16.67 <
   6   0  12       23.14       15.18     26.38 <
   7   0  12      111.74      131.97     27.41 o
  -3   1  12        3.42        6.92    295.68 <
  -2   1  12      240.50      229.59     18.95 o
  -1   1  12        3.20        8.37     16.29 <
   0   1  12      145.02      202.28     19.86 o
   1   1  12       23.92       28.82     15.61 <
   2   1  12        4.50       -1.60     11.51 <
   3   1  12        1.08        7.08     11.48 <
   4   1  12       32.44       36.05     14.21 <
   5   1  12        2.87        2.81     12.96 <
   6   1  12      493.03      544.77     20.01 o
   7   1  12        3.54       -5.98     17.82 <
  -3   2  12       18.28       21.63     15.75 <
  -2   2  12       71.54       54.19     22.51 <
  -1   2  12       45.88       42.59     20.77 <
   0   2  12      419.19      423.36     22.13 o
   1   2  12       28.90       29.71     19.09 <
   2   2  12      241.85      236.94     17.91 o
   3   2  12        3.27        1.42     21.94 <
   4   2  12      300.85      301.47     18.83 o
   5   2  12        0.73       11.83     21.67 <
   6   2  12       83.24       95.62     21.48 o
   7   2  12        6.68       19.38     24.78 <
   8   2  12      100.04      116.48     40.78 <
  -3   3  12        1.32        8.48     13.45 <
  -2   3  12      797.90      874.45     30.00 o
  -1   3  12       95.09       95.78     20.29 o
   0   3  12      259.02      265.56     19.22 o
   1   3  12        6.33        0.76     14.23 <
   2   3  12       94.11       84.07     18.57 o
   3   3  12        6.51        2.76     24.33 <
   4   3  12        1.61        3.75     14.76 <
   5   3  12       45.79       49.09     17.84 <
   6   3  12      112.70      138.90     18.26 o
   7   3  12        1.41        2.14      7.44 <
   8   3  12       48.74       60.47     24.93 <
  -3   4  12       52.22       53.55     23.68 <
  -2   4  12       11.75       14.10     14.50 <
  -1   4  12       76.57       87.08     19.46 o
   0   4  12      261.86      219.57     18.96 o
   1   4  12       13.98       12.00     21.46 <
   2   4  12       93.74      118.97     17.78 o
   3   4  12       19.15       31.37     16.00 <
   4   4  12      253.08      247.96     18.12 o
   5   4  12      171.56      157.36     18.54 o
   6   4  12        6.52        9.13     20.69 <
   7   4  12       88.18       92.26     18.87 o
   8   4  12       39.30       48.46     26.86 <
  -3   5  12       11.25       17.51     22.87 <
  -2   5  12      334.61      331.66     22.44 o
  -1   5  12       29.07       31.03     20.19 <
   0   5  12      645.47      652.78     26.44 o
   1   5  12        0.01      -11.90     15.55 <
   2   5  12       22.70       20.71     17.29 <
   3   5  12       35.10       33.54     16.94 <
   4   5  12       12.25        7.56     26.60 <
   5   5  12       68.99       59.04     19.55 o
   6   5  12      354.02      352.11     20.21 o
   7   5  12       85.85       98.57     22.00 o
   8   5  12       14.35       13.70     20.05 <
  -3   6  12       80.09       81.39     25.55 o
  -2   6  12       51.44       56.07     21.57 <
  -1   6  12       34.10       30.95     20.54 <
   0   6  12       66.03       66.64     20.55 o
   1   6  12       90.67       79.19     19.48 o
   2   6  12       93.83       91.20     18.87 o
   3   6  12       51.58       58.99     18.94 o
   4   6  12       53.36       56.45     21.02 <
   5   6  12       15.39       12.28     13.95 <
   6   6  12        0.28        5.41     12.85 <
   7   6  12      127.75      152.25     22.40 o
   8   6  12       19.83       36.76     31.36 <
  -2   7  12       18.79       27.07     22.74 <
  -1   7  12        1.72        0.91     12.14 <
   0   7  12      361.17      396.37     22.83 o
   1   7  12        4.57        3.30     21.52 <
   2   7  12      249.74      235.97     20.29 o
   3   7  12       98.64      100.05     20.53 o
   4   7  12       11.65       13.67     35.27 <
   5   7  12       19.96       20.80     25.15 <
   6   7  12      281.46      274.50     21.92 o
   7   7  12       10.75       14.68     18.06 <
  -1   8  12        0.07       -3.68     69.61 <
   0   8  12       17.59       20.05     19.90 <
   1   8  12      136.21      129.38     21.92 o
   2   8  12      397.78      406.30     23.92 o
   3   8  12      217.42      181.37     21.85 o
   4   8  12        7.19       14.39     18.34 <
   5   8  12      178.46      184.78     23.59 o
   6   8  12      217.10      217.89     24.96 o
   1   9  12       18.59       17.53     31.06 <
   2   9  12       11.31       14.47     31.54 <
   3   9  12       93.14      102.61     23.44 o
   4   9  12      101.79       92.34     25.06 o
   0   0  13      490.32      599.76     18.80 o
   1   0  13        0.83        6.35     13.58 <
   2   0  13       43.46       59.72     20.16 <
   3   0  13       13.12       15.62     17.10 <
   4   0  13      190.28      201.58     20.47 o
   5   0  13       48.57       49.74     22.39 <
  -1   1  13        0.52        5.44     21.76 <
   0   1  13       66.76       82.24     19.55 o
   1   1  13        0.61       -2.39     12.54 <
   2   1  13       89.22      109.98     21.63 o
   3   1  13        4.05       -3.46    480.44 <
   4   1  13       79.74       94.75     23.64 o
   5   1  13        1.21        1.72     92.98 <
   6   1  13      787.85      889.55     33.01 o
  -1   2  13       12.33        7.86     15.76 <
   0   2  13      313.78      271.81     22.67 o
   1   2  13       10.12       15.99     20.88 <
   2   2  13      150.97      171.24     20.84 o
   3   2  13        2.43       14.61     25.53 <
   4   2  13      189.02      184.18     20.54 o
   5   2  13       48.83       23.90     35.10 <
   6   2  13       16.37       -9.06     18.31 <
  -2   3  13      100.46      122.25     25.90 o
  -1   3  13        0.11        4.15     74.15 <
   0   3  13      123.43      122.55     22.48 o
   1   3  13       67.01       56.51     21.05 <
   2   3  13        1.60        3.19     27.70 <
   3   3  13       53.92       63.40     20.95 o
   4   3  13       16.04       22.42     24.92 <
   5   3  13       10.71       18.16     16.38 <
   6   3  13      241.51      226.69     23.30 o
   7   3  13        0.81       10.07     29.26 <
  -2   4  13       59.31       60.38     28.49 <
  -1   4  13        5.88       13.04     24.61 <
   0   4  13      629.47      634.15     27.05 o
   1   4  13      112.36      107.93     21.54 o
   2   4  13      119.41      119.82     21.08 o
   3   4  13        0.32       11.22     13.83 <
   4   4  13      228.25      241.28     20.57 o
   5   4  13       38.79       38.35     22.76 <
   6   4  13       17.37       26.84     21.10 <
   7   4  13        1.58       10.42     36.30 <
  -1   5  13        8.61       18.11     22.59 <
   0   5  13      502.93      543.90     26.39 o
   1   5  13      169.84      171.80     20.70 o
   2   5  13       10.88        7.91     11.87 <
   3   5  13       10.34        8.90     23.99 <
   4   5  13       62.75       51.77     21.41 <
   5   5  13       12.94        8.74     22.70 <
   6   5  13      224.97      235.90     23.25 o
   7   5  13        4.79       11.51     61.70 <
  -1   6  13       62.92       78.39     24.83 o
   0   6  13       57.84       65.71     23.19 <
   1   6  13       91.12       94.21     21.38 o
   2   6  13      180.23      176.19     22.00 o
   3   6  13        0.03        2.43     32.95 <
   4   6  13        9.18       17.51     14.13 <
   5   6  13      121.52      140.32     22.80 o
   6   6  13       25.08       29.91     20.60 <
   0   7  13       23.68       36.67     24.80 <
   1   7  13       23.42       37.28     23.12 <
   2   7  13       53.47       70.55     23.36 o
   3   7  13        7.04        3.69     12.90 <
   4   7  13       59.91       65.85     22.46 <
   5   7  13        1.01      -11.55     21.64 <
   2   8  13      115.74      141.97     25.18 o
   3   8  13      161.47      119.82     24.95 o
   4   8  13       37.07       29.78     31.87 <
   2   2  14      249.29      292.42     24.01 o
   3   2  14       39.07       40.23     28.74 <
   1   3  14       11.51       17.60     22.41 <
   2   3  14       66.20       74.52     23.01 o
   3   3  14       11.42        9.13     22.72 <
   4   3  14       99.97      126.13     24.67 o
   1   4  14        1.41       -7.33     13.12 <
   2   4  14      331.64      322.90     24.54 o
   3   4  14        0.38        8.96     16.31 <
   4   4  14       38.91       35.98     23.36 <
   1   5  14        3.62        5.27     23.22 <
   2   5  14        4.08        9.27     37.15 <
   3   5  14      135.24      115.89     25.74 o
   4   5  14       29.21       40.62     24.33 <
   3   6  14       21.76       23.12     26.50 <
